# Supplementary material for: Skeletal muscle‐specific myostatin overexpression promotes muscle oxidative capacity and fatigue resistance in transgenic mice
Source: Exp Physiol. 2026 May 28;111(7):3357–80. doi: 10.1113/EP093775 (PMC13327338; doi:10.1113/EP093775)
Supplement: Supplementary file 1 — Table S1 Muscle Metabolite Analysis [file EPH-111-3357-s001.xlsx]

## Sheet: Explanation of Tabs
	Summary of Analysis		Summary of muscle metabolite analysis based on the factors of genotype and diet
	OrigScale		Values are normalized in terms of raw area counts.
			For a single day run, this is equivalent to the raw data.
	ScaledImpData		Each biochemical in OrigScale is rescaled to set the median equal to 1.
			Then, missing values are imputed with the minimum.
	ANOVA Contrasts &		Indicates ratios, p- and q-values for each comparison.
	Main Effects
			0.55	Green: indicates significant difference (p≤0.05) between the groups shown, metabolite ratio of < 1.00
			0.76	Light Green: narrowly missed statistical cutoff for significance 0.05<p<0.10, metabolite ratio of < 1.00
			1.71	Red: indicates significant difference (p≤0.05) between the groups shown; metabolite ratio of ≥ 1.00
			1.32	Light Red: narrowly missed statistical cutoff for significance 0.05<p<0.10, metabolite ratio of ≥ 1.00
			1.2	Non-colored text and cell: mean values are not significantly different for that comparison
				Blue: indicates significant (p≤0.05) ANOVA effect.
				Light Blue: indicates 0.05<p<0.10 ANOVA effect
		* indicates compounds that have not been officially "plexed" (based on a standard), but we are confident in its identity

## Sheet: Summary of Analysis
			WT, wild-type mice. TG, transgenic myostatin overexpressing mice. RG, regular diet. HF, high-fat diet. 4-7 month old, n=5/group.

## Sheet: OrigScale
												SAMPLE NAME	UCVA-00887-GC-01	UCVA-00888-GC-01	UCVA-00889-GC-01	UCVA-00890-GC-01	UCVA-00891-GC-01	UCVA-00892-GC-01	UCVA-00893-GC-01	UCVA-00894-GC-01	UCVA-00895-GC-01	UCVA-00896-GC-01	UCVA-00897-GC-01	UCVA-00898-GC-01	UCVA-00899-GC-01	UCVA-00900-GC-01	UCVA-00901-GC-01	UCVA-00902-GC-01	UCVA-00903-GC-01	UCVA-00904-GC-01	UCVA-00905-GC-01	UCVA-00906-GC-01
												CLIENT IDENTIFIER	2067	2068	2069	2074	2077	2079	2080	2083	2084	2085	2129	2131	2154	2155	2158	2118	2120	2123	2124	2125
												SAMPLE ID	1642484	1642502	1642490	1642497	1642486	1642505	1642485	1642483	1642493	1642491	1642499	1642498	1642494	1642492	1642507	1642506	1642489	1642500	1642501	1642508
												PARENT SAMPLE ID	1640004	1640005	1640006	1640007	1640008	1640009	1640010	1640011	1640012	1640013	1640014	1640015	1640016	1640017	1640018	1640019	1640020	1640021	1640022	1640023
												LC COLUMN	1	1	1	2	1	2	2	2	2	2	2	1	1	1	2	1	2	1	2	1
												TIME POINT	7 month old	7 month old	7 month old	5 month old	5 month old	6 month old	6 month old	6 month old	4 month old	4 month old	5 month old	5 month old	5 month old	5 month old	5 month old	5 month old	5 month old	5 month old	5 month old	5 month old
												GROUP	Transgenic-Regular	Transgenic-Regular	Transgenic-Regular	Transgenic-Regular	Transgenic-Regular	Transgenic-High Fat	Transgenic-High Fat	Transgenic-High Fat	Transgenic-High Fat	Transgenic-High Fat	Wild -Type-Regular	Wild -Type-Regular	Wild -Type-Regular	Wild -Type-Regular	Wild -Type-Regular	Wild -Type-High Fat	Wild-Type-High Fat	Wild-Type-High Fat	Wild-Type-High Fat	Wild-Type-High Fat
PATHWAY SORTORDER	BIOCHEMICAL	SUPER PATHWAY	SUB PATHWAY	COMP ID	PLATFORM	CHEMICAL ID	RI	MASS	PUBCHEM	CAS	KEGG	Group HMDB	TG_CD	TG_CD	TG_CD	TG_CD	TG_CD	TG_HFD	TG_HFD	TG_HFD	TG_HFD	TG_HFD	WT_CD	WT_CD	WT_CD	WT_CD	WT_CD	WT_HFD	WT_HFD	WT_HFD	WT_HFD	WT_HFD
799	1,5-anhydroglucitol (1,5-AG)	Carbohydrate	Glycolysis, gluconeogenesis, pyruvate metabolism	20675	GC/MS	100000580	1788.7	217.1		154-58-5;	C07326	HMDB02712	2.28416e+06	1.76824e+06	1.73842e+06	1649307	1.56315e+06	4.74959e+06	3.90482e+06	5.18338e+06	4.6139e+06	4.10612e+06	1.93089e+06	1.91821e+06	1639430	1.75023e+06	1571961	4.80522e+06	5.17868e+06	3.72274e+06	4642777	4449208
808	1,6-anhydroglucose	Carbohydrate	Glycolysis, gluconeogenesis, pyruvate metabolism	21049	GC/MS	100000939	1679.5	204.1	11412545	498-07-7;		HMDB00640	753432	672883	734474	1.12634e+06	507393	2.21175e+06	2.19268e+06	1.81303e+06	2.38027e+06	2.57875e+06	683743	822397	701429	895375	640317	1.92754e+06	1.56688e+06	1.25434e+06	1729069	1.94772e+06
932	10-heptadecenoate (17:1n7)	Lipid	Long chain fatty acid	33971	LC/MS Neg	100001278	5558	267.3	5312435	29743-97-3;			397808	471743	318765	290030	239834	435170	328363	425215	499353	434992	728242	645889	452006	464203	503067	611188	467060	590002	615150	533520
944	10-nonadecenoate (19:1n9)	Lipid	Long chain fatty acid	33972	LC/MS Neg	100001277	5775	295.4	5312513	73033-09-7;			179337	151293	143348	114483	108885	120248	115278	160060	183308	153424	236514	219375	177230	214102	133353	187831	160663	163125	156852	147424
1016	13-HODE + 9-HODE	Lipid	Fatty acid, monohydroxy	37752	LC/MS Neg	100002196	5270	295.2					126826	148286	146835	104656	116269	156497	147157	255950	224099	266167	230494	159640	122650	168915	156686	163033	224852	211941	266256	243167
1062	15-methylpalmitate (isobar with 2-methylpalmitate)	Lipid	Fatty acid, branched	38768	LC/MS Neg	100002945	5698	269.4					214810	180888	213302	183317	150470	173254	185439	174307	254828	192817	305592	272100	212824	236019	183874	245182	211890	227745	232071	189699
1064	17-methylstearate	Lipid	Fatty acid, branched	38296	LC/MS Neg	100002356	5987	297.4	3083779	2724-59-6;			31373.4	64430.3	31111.3	29357.3	33555.5	39855.8	121605	58762.9	12111.5	41241.9	42538.9	50877.7	65427.9	61190.6	27755.3	24054.1	31309.4	43882.8	43347.6	63427.2
1278	1-arachidonoylglycerophosphoethanolamine*	Lipid	Lysolipid	35186	LC/MS Neg	100001571	5731	500.3				HMDB11517	21617.7	14590.2	15633.7	6548.15	18805.8	30773	41399.9	48293.4	39276.1	49037.1	17702.9	17638.3	21282.7	36278.8	14831.8	34678.7	47671.1	39967.5	38712.8	30994.6
1319	1-arachidonoylglycerophosphoinositol*	Lipid	Lysolipid	34214	LC/MS Neg	100001654	5479	619.4					162824	251929	131633	147218	118157	263868	251187	172691	249764	190296	195696	304295	215728	279342	214508	369386	258251	387274	368406	310122
1364	1-docosahexaenoylglycerol (1-monodocosahexaenoin)	Lipid	Monoacylglycerol	35153	LC/MS Neg	100001481	6180	415.3					227906	210691	243300	105996	150498	113487	110928	90458.6	143106	69225.2	244968	261767	195933	177859	227195	186833	140897	141626	125144	224871
1330	1-docosahexaenoylglycerophosphoethanolamine*	Lipid	Lysolipid	44633	LC/MS Neg	100002060	5650	524.3					307855	208512	242808	145769	206640	205127	274478	288813	354530	260612	254571	228563	247247	307623	166393	275388	355931	289480	240333	268859
1356	1-linoleoylglycerol (1-monolinolein)	Lipid	Monoacylglycerol	27447	LC/MS Neg	100001040	6226	279.2	5283469	2277-28-3;			357433	135995	165252	160076	104693	154165	188911	137739	246156	164003	149731	135153	181363	177202	113741	291258	322208	205251	152620	276449
1276	1-linoleoylglycerophosphoethanolamine*	Lipid	Lysolipid	32635	LC/MS Neg	100001570	5725	476.3				HMDB11507	34303.9	45242.7	50447.7	30996.9	50814.5	50912.4	91368.8	103877	109914	143712	43471.7	51270.3	58135.6	87762.7	27987	63697.8	94197.2	67688.8	54948.2	52881.1
1354	1-oleoylglycerol (1-monoolein)	Lipid	Monoacylglycerol	21184	LC/MS Neg	100000924	6457	281.4	5283468	111-03-5;		HMDB11567	553859	437132	338716	374247	417496	257914	246935	175637	319349	281024	411222	266562	630347	309124	276003	220056	554647	365192	159587	260781
1296	1-oleoylglycerophosphocholine (18:1)	Lipid	Lysolipid	33960	LC/MS Pos	100001272	5700	522.4	16081932	19420-56-5;					31290.9		38529.3		40226.2	106027	53642.6	41781.2				30239.2	15114.5	19457.2	39839.2	41445.9	26161.9	48783.5
1274	1-oleoylglycerophosphoethanolamine	Lipid	Lysolipid	35628	LC/MS Neg	100001569	5928	478.3	9547071	89576-29-4;		HMDB11506	101308	124391	209799	80430.4	129962	113362	135282	203657	236525	252387	158544	131882	148828	194583	109371	204306	232123	291247	212915	225669
1335	1-oleoylplasmenylethanolamine*	Lipid	Lysolipid	44621	LC/MS Neg	100005372	6105.2	462.5					53611.4	36548.8	91970.2	40491.5	39095.3	44297.1	47051.8	44879.8	76561.3	86918.5	55233.2	85851.8	63707.6	78003.3	57517.4	75701	94674.3	76619.3	63938	49334.5
1350	1-palmitoylglycerol (1-monopalmitin)	Lipid	Monoacylglycerol	21127	GC/MS	100000827	2119.5	371.3	14900	542-44-9;			1192028	1029333	1.42897e+06	630128	1258426	1265338	1276920	1969977	1412266	1358183	1422383	1139519	1.59753e+06	1670010	1.55087e+06	1473320	1482738	1240942	1.42286e+06	1524159
1289	1-palmitoylglycerophosphocholine (16:0)	Lipid	Lysolipid	33955	LC/MS Pos	100001263	5671	496.4	86554	17364-16-8;			94699.2	92565.6	275371	93540.5	109523	125524	157729	974544	211691	388234	78934.9	97845.6	284111	110903	119951	120664	250077	247512	199804	177140
1267	1-palmitoylglycerophosphoethanolamine	Lipid	Lysolipid	35631	LC/MS Neg	100001567	5940	452.3	9547069			HMDB11503	208999	210787	443341	153311	246663	153999	187692	375791	434492	565814	371882	238346	252444	386488	160009	280011	445129	423483	304827	281212
1311	1-palmitoylglycerophosphoinositol*	Lipid	Lysolipid	35305	LC/MS Neg	100001655	5573	571.3					25512.1	29330.2	14236.3	24476.5	13476.4	21921.4	19398.7		32119.7	37909.4	39705	21463.4	26453.2	34174	25782.6	34545.6	19527.8	41455.9	32131.9	22943
1324	1-palmitoylplasmenylethanolamine*	Lipid	Lysolipid	39270	LC/MS Neg	100003000	6153	436.4					110696	117044	239792	76648.5	123443	94975.7	95612.7	155235	190166	265033	144324	112713	149184	210428	106526	169144	226954	230965	173551	167050
1352	1-stearoylglycerol (1-monostearin)	Lipid	Monoacylglycerol	21188	GC/MS	100000932	2186.6	399.4	24699	123-94-4;31566-31-1;	D01947		662613	461592	780087	429587	680539	704387	745356	969753	863987	968295	587781	558535	681664	754426	766621	691906	786422	709892	839678	708623
1294	1-stearoylglycerophosphocholine (18:0)	Lipid	Lysolipid	33961	LC/MS Pos	100001271	5844	524.4	497299	19420-57-6;			32810.6	17598	55555.2	30256.3	42939	38340.1	58980.5	315879	64110.7	72995.1	26276.6	22189	35054.7	41867.3	50729.2	47005.3	73615.6	84095.3	66995.7	71375.7
1272	1-stearoylglycerophosphoethanolamine	Lipid	Lysolipid	34416	LC/MS Neg	100001461	6200	480.4	9547068	69747-55-3;		HMDB11130	494867	234942	542918	304512	331087	423863	680341	834295	693714	1.03417e+06	468001	432545	367550	468276	336179	657613	895904	694231	598513	660482
1284	1-stearoylglycerophosphoglycerol	Lipid	Lysolipid	34437	LC/MS Neg	100001462	5826	511.4					17297.6	22101.7	30945.4	17325	14576.5	44933.5	61903.1	53383.7	51991.9	45060.2	23767.6	22389.7	21543.8	25343.2	24454.4	68260.5	63186.8	110007	52654.5	51550.5
1314	1-stearoylglycerophosphoinositol	Lipid	Lysolipid	19324	LC/MS Neg	100000656	5800	599.4		796963-93-4;			374212	181007	337869	240049	210274	170945	307857	442148	682373	830417	452576	286218	355003	519430	196181	405135	393302	371518	376737	320072
316	2-aminobutyrate	Amino acid	Butanoate metabolism	1577	GC/MS	1128	1215.7	130	4396916971251	1492-24-6;	C02261	HMDB00650	1.00684e+06	1.41356e+06	832228	1.24131e+06	1.39441e+06	2.27682e+06	3.62999e+06	1.81688e+06	2.47519e+06	3.23497e+06	974618	861353	695007	709431	786328	1.91927e+06	1858140	1.44969e+06	1548201	1.75262e+06
1054	2-aminooctanoate	Lipid	Fatty acid, amino	43343	LC/MS Pos	100004227	3384	160.1	69522	644-90-6;		HMDB00991	47382.1	44734.2	29953.4	61653	48447.9	57118.2	52747	65338.2	59429.6	58470.8	44973.3	37717.2	22998.6	28285.7	43462.7	47340.4	58273.3	66596.4	102245	51139.5
1279	2-arachidonoylglycerophosphoethanolamine*	Lipid	Lysolipid	32815	LC/MS Neg	100001674	5674	500.3					29181.7	15545.1	24401.9	18560.8	26788.4	41033.1	59113.6	76530	70149.1	67866.9	31079	31613.3	27237.6	39097.7	23726.5	37450.7	60369.4	64744.6	51114.1	49351.9
1282	2-docosahexaenoylglycerophosphoethanolamine*	Lipid	Lysolipid	34258	LC/MS Neg	100002061	5600	524.3					410299	374387	404816	317425	313288	299411	445969	360122	466202	409694	353839	352679	366799	484668	324834	387912	526736	457469	387402	416850
1025	2-hydroxyglutarate	Lipid	Fatty acid, dicarboxylate	37253	GC/MS	100002070	1576	247	43	40951-21-1;	C02630	HMDB00606	1.41705e+06	1.30666e+06	1.3764e+06	1262487	1.43145e+06	1196651	856954	895986	903636	749458	1.46728e+06	1.81419e+06	1.16648e+06	1.10015e+06	1.2812e+06	1.19746e+06	1.21695e+06	1.01268e+06	772480	1.3196e+06
1357	2-linoleoylglycerol (2-monolinolein)	Lipid	Monoacylglycerol	32506	LC/MS Neg	100000987	5988	279.3	5365676	3443-82-1;		HMDB11538	211995	139139	128977	131509	112341	122187	203772	95443.4	185866	110842	86633.6	145863	136094	154440	100069	206861	236406	140712	92217	189033
1277	2-linoleoylglycerophosphoethanolamine*	Lipid	Lysolipid	36593	LC/MS Neg	100001776	5650	476.4						14870.8				21044.1	21387		35932.1	34004.3		11625.2		24223.1		20057.5		19943.2	12810.3	18681.5
239	2-methylbutyrylcarnitine (C5)	Amino acid	Valine, leucine and isoleucine metabolism	35431	LC/MS Pos	100001509	2439	246.1	6426901	31023-25-3;		HMDB00378	170909	98437	90225.3	87284.6	135500	106045	135131	128269	181749	175967	100893	122858	71432	81908.2	117334	138941	65126.9	74366.1	107834	106645
1275	2-oleoylglycerophosphoethanolamine*	Lipid	Lysolipid	35687	LC/MS Neg	100001651	5848	478.3					29236.7	38475.8	35052.1	34035	38709.9	16935.2	30671.9	33116.3	58554	57240.8	23993.2	70030.4	42803.5	54968.2	40812.9	33386.8	45610.8	80412.2	47931.5	32463.7
1351	2-palmitoylglycerol (2-monopalmitin)	Lipid	Monoacylglycerol	33419	GC/MS	100001048	2108	129	123409	23470-00-0;			642307	743601	899106	413217	759401	655387	867821	957788	879644	736268	517549	596206	635031	656516	790437	757841	952461	500419	774069	692592
813	2-phosphoglycerate	Carbohydrate	Glycolysis, gluconeogenesis, pyruvate metabolism	35629	GC/MS	100000093	1734	459.1		70195-25-4;	C00631	HMDB03391	197863	40661.2	604512	49450	401866	56706.3	243621	362129	490298	1.12203e+06	38475.5	15893.6	17988.4	18241.9		113233	15777.2	48668.9	35108.2	58721.2
1315	2-stearoylglycerophosphoinositol*	Lipid	Lysolipid	39223	LC/MS Neg	100003008	5751.6	599.4					27040.8	18116.3	13180.4	8526.32	14818.2	16126.4	23367	16714.2	29026.7	28023	20506.6	17957.4	25237.8	27238.3	9388.6	23117.9	20075.7	13492.6	15196	13030.7
114	3-(4-hydroxyphenyl)lactate	Amino acid	Phenylalanine & tyrosine metabolism	32197	LC/MS Neg	240	1395	181.1	9378	6482-98-0;	C03672	HMDB00755	33267.1	38106	23600	31388.8	32482.1	46084.1	41097.2	32244.4	38228.7	40055	37643.8	47136.3	39221.5	44703.5	50131.1	47987.2	37288.2	34345.1	52954.9	57810.6
166	3-[3-(sulfooxy)phenyl]propanoic acid	Amino acid	Phenylalanine & tyrosine metabolism	45415	LC/MS Neg	100005391	1291.9	245.1	187488	86321-32-6;				7864.82		4546.23	4151.76							16588.1		22901.6	12414.3				4898.09
1159	3-dehydrocarnitine*	Lipid	Carnitine metabolism	32654	LC/MS Pos	100001508	1020	160.2	6991982	10457-99-5;	C02636	HMDB12154	2147379	2.1831e+06	1.97522e+06	2175146	1.95991e+06	719646	735115	982435	709590	945151	3.92488e+06	4.16714e+06	3.51748e+06	4337563	4.09152e+06	1816397	1.66391e+06	2.17743e+06	1.58043e+06	1.86407e+06
1684	3'-dephosphocoenzyme A	Cofactors and vitamins	Pantothenate and CoA metabolism	18289	LC/MS Neg	100000138	2010	686.2	444485	3633-59-8;	C00882	HMDB01373	12974.8	11293	11424.9	7107.68	11633.6	10500.7	20621.7	8656.91	18827	12563.9	11212.5	6483.56	4118.08	4556.7	6787.83	22756.8	9366.99	14377.5	15102.7	10814.7
1259	3-hydroxybutyrate (BHBA)	Lipid	Ketone bodies	542	GC/MS	254	1203.5	116.9	441	625-72-9;	C01089	HMDB00357	2.84701e+06	2879615	2329629	1.68312e+06	3.07397e+06	1.94167e+06	1.48504e+06	1771167	1803834	1.55241e+06	2.70305e+06	3484742	2513651	2.21711e+06	2562545	2.88904e+06	4008063	2.81784e+06	2.23967e+06	2.77029e+06
1688	3-hydroxybutyryl CoA	Cofactors and vitamins	Pantothenate and CoA metabolism	3116	LC/MS Neg	1237	1771	852.1	521	103404-51-9;	C01144	HMDB01166	5961.79	5780	6534.83	4870.48	6196.67	4027.71	6958.35		5815.66	6698.54	6165.66	4497.72	4251.48	6252.52	4484.48	6976.63	7740.49	6596.06	7117.94	8266.73
999	3-hydroxydecanoate	Lipid	Fatty acid, monohydroxy	22053	LC/MS Neg	100000997	4681	187.2	26612	5561-87-5;		HMDB02203		4499.24	3376.84	4292.07	3723.3	7220.35	3904.05	5979.11	5445.26	6830.78	4434.08	5561.87	5640.84	3979.23	6092.95	4046.1	7286.17	6208.87	5434.42	6226.97
229	3-hydroxyisobutyrate	Amino acid	Valine, leucine and isoleucine metabolism	1549	GC/MS	111	1205	177.11	11966314	2068-83-9;	C06001	HMDB00336	356566	268868	262669	238156	328212	299004	355955	300780	489449	338629	291710	363466	202165	247209	249241	419045	185231	247212	258458	367481
199	3-indoxyl sulfate	Amino acid	Tryptophan metabolism	27672	LC/MS Neg	100000467	2258	212	10258	2642-37-7;		HMDB00682	46419.7	84517.3	61233.8	45840	48223.6	38058.8	16710.7	24151.4	22406.6	9979.89	19756.8	57831.4	20400	97336.1	49638.1	13344.3	7765.94	10358.6	23860.8	8645.38
210	3-methyl-2-oxovalerate	Amino acid	Valine, leucine and isoleucine metabolism	15676	LC/MS Neg	100000036	2106	129.2	47	51829-07-3;	C00671	HMDB03736		5826.69	8133.65	5829.82	6665.18	6991.8	5973.6	4866.73	8346.64	7676.75	6510.09	6297.49	7010.08	3831.48	4571.52	6341.93	4423.71	6610.89	5225.39	4374.52
814	3-phosphoglycerate	Carbohydrate	Glycolysis, gluconeogenesis, pyruvate metabolism	1414	GC/MS	132	1754	299		80731-10-8;	C00597	HMDB00807	11243871	3482903	35807364	2.41521e+06	17956188	2.30261e+06	13853998	19250732	24086456	60681936	1.25934e+06	1.12173e+06	1.03574e+06	1.79575e+06	1.44712e+06	4697843	1.72336e+06	1.76325e+06	1.50406e+06	2870019
329	4-guanidinobutanoate	Amino acid	Guanidino and acetamido metabolism	15681	LC/MS Pos	100000096	1085	146.1	500	463-003;463-00-3;	C01035	HMDB03464	41774.1	76158.9	43482.4	35019.2	55123.4	30815.3	20095.1		22642.6	18456.3	50787.5	48946.8	27774.3	93283	67472.6		23319.4	60663.2		15552
992	4-hydroxybutyrate (GHB)	Lipid	Fatty acid, monohydroxy	34585	GC/MS	100001507	1277	233.1	10413	502-85-2;	C00989	HMDB00710	1.3332e+06	1.27564e+06	844864	964060	781946	836793	556475	486402	540192	486892	1.97731e+06	2.01989e+06	2.25549e+06	1.80177e+06	1.74014e+06	933976	1.22482e+06	1.29465e+06	1326285	2.1925e+06
1738	4-hydroxyhippurate	Xenobiotics	Benzoate metabolism	35527	LC/MS Neg	100001423	1439	194	151012	2482-25-9;			8954.03	7257.41	14800.9	9106.64	5885.45	3885.18	4383.34	13371.3	11187.8	16994.2	15210	5306.63	7555.34	15968.8	9005.26	5912.45	9267.65	15442.3	9319.59	9817.33
230	4-methyl-2-oxopentanoate	Amino acid	Valine, leucine and isoleucine metabolism	22116	LC/MS Neg	100000551	2200	129.2	70	816-66-0;	C00233	HMDB00695	6304.48	10377.8	10305	7812.54	11582.4	9470.9	9126.31	7883.81	12399.2	12368.7	6995.35	8939.11	11530.7	5233.16	10133.7	9303.28	7843.93	8663.2	7483.2	9038.35
319	5-methylthioadenosine (MTA)	Amino acid	Polyamine metabolism	1419	LC/MS Pos	212	2427	298.1	439176	2457-80-9;	C00170	HMDB01173	148033	136041	141840	146633	143965	157544	148345	130462	143399	131646	130425	134264	104469	124878	124490	135984	140827	128505	173958	169216
336	5-oxoproline	Amino acid	Glutathione metabolism	1494	LC/MS Neg	1021	744	128.2	7405	98-79-3;	C01879	HMDB00267	65256.4	43214.4	62813.9	46386.1	39634.3	44574.3	35319.4	56915.6	34711.6	45075.2	62753.2	71789	56805.4	79621.5	91749.3	73266.7	72394.4	61592.6	43694.8	46990.2
1406	7-alpha-hydroxycholesterol	Lipid	Sterol/Steroid	35692	GC/MS	100001602	2300	456.2	107722	566-27-8;	C03594	HMDB01496	74043.2		122265	56842.1	51307.8		26535	109164	114769	240738	109040	50454.6	62898.5	117833	70670.1	91125.7	130075	118987	75213.3	73578.8
1407	7-beta-hydroxycholesterol	Lipid	Sterol/Steroid	35092	GC/MS	100001095	2340	456.4	473141	566-27-8;		HMDB06119	122468	68284.9	102840	69393.2	40632.8	62098.8	35286.9	106417	147013	291127	141286		62772.4	127078	117130	40745.2	117303	71114.3	115483	108802
1685	acetyl CoA	Cofactors and vitamins	Pantothenate and CoA metabolism	32484	LC/MS Neg	1830	1900	808.1	444493	102029-73-2;	C00024	HMDB01206	17640	20988.4	20704.6	14098	26689.7	15187.3	34262.1	12265	17471.6	41227.3	19383.7	12617.3	10117.6	20282.4	14364.2	38296.9	50480.7	38986.8	31790.5	46749.6
1160	acetylcarnitine	Lipid	Carnitine metabolism	32198	LC/MS Pos	100000802	1203	204.2	7045767	5080-50-2;	C02571	HMDB00201	8263118	8460694	8022277	8436360	7.92045e+06	6243073	6.56524e+06	6130219	6.82971e+06	7.07948e+06	8.1954e+06	8761828	8580139	8566501	8.10719e+06	7456577	7872081	8506999	8.30994e+06	8.34133e+06
895	acetylphosphate	Energy	Oxidative phosphorylation	15488	GC/MS	1211	1263	211	186	94249-01-1;	C00227	HMDB01494	19169742	22565918	21280712	13868587	21761750	12537360	24383894	22343738	25514476	28322482	20127728	19607080	22591026	30758992	20103330	16303746	16674008	20598238	23266056	20755218
1516	adenine	Nucleotide	Purine metabolism, adenine containing	554	GC/MS	880	1804.2	264	190	73-24-5;	C00147	HMDB00034	511355	583493	570056	567789	621858	672933	701936	537386	833010	833592	586840	517031	447439	576154	504418	732800	661028	499401	542402	696894
1517	adenosine	Nucleotide	Purine metabolism, adenine containing	555	LC/MS Pos	798	1650	268.1	60961	58-61-7;	C00212	HMDB00050	22449.1	19895.3	16579.2	18687.2	25135.7	19981.4	37142.1			15604.5	22399.6	24782.4	23719.4	30185.5	24779.5	14651.7	15354.6	18483.1	17406.1	21756.8
1524	adenosine 2'-monophosphate (2'-AMP)	Nucleotide	Purine metabolism, adenine containing	36815	LC/MS Neg	100001694	1497	346.1		130-49-4;	C00946	HMDB11617	11193.6	3214.78	7974.7	2716	3415.66	6546.57	5310.56	6335.73	8921.95	6815.62	9337.53	2447.02	2973.01	3071.15	3376.87	5394.37	4235.67	7709.66	7866.5	5242.08
1526	adenosine 5'-monophosphate (AMP)	Nucleotide	Purine metabolism, adenine containing	32342	LC/MS Pos	209	1210	348.1	15938965	149022-20-8;	C00020	HMDB00045	208013	483783	571435	296608	342995	480246	429471	404612	419109	547871	451527	495731	717798	531294	400824	472190	660651	516384	615120	533139
962	adrenate (22:4n6)	Lipid	Long chain fatty acid	32980	LC/MS Neg	100001193	5684	331.3	5497181	2091-25-0;	C16527	HMDB02226	2680750	324958	681994	2.08367e+06	341150	919750	1.86553e+06	1.23467e+06	1.85724e+06	1.77085e+06	781247	748138	659719	873283	425560	2.17942e+06	2.02423e+06	1.6726e+06	1.16459e+06	635527
33	alanine	Amino acid	Alanine and aspartate metabolism	1126	GC/MS	811	1147.6	115.9	5950	56-41-7;	C00041	HMDB00161	394040672	402316800	358187520	369723584	376219040	485883456	418216576	400868128	487143008	455989152	368123712	430871552	359191328	360370816	410217600	518385088	458601824	392920224	450935488	490498272
371	alanylleucine	Peptide	Dipeptide	37093	LC/MS Pos	100001890	2150	203	259583	1638-60-4;			44673.8	46208.6	50537.6	25534.2	51404.4	57045.1	54956.8	47897.2	66126	55591.4	40520.7	91410.3	48542.8	46927.8	31968.9	71653.2	52457.7	42323.9	71822	56285.6
381	alanylphenylalanine	Peptide	Dipeptide	38679	LC/MS Pos	100002700	2422	237.2	2080	3061-90-3;			29215.1	62117.5	46258.1	38676.2	41414.5	49591.1	32243.9	44256.6	54402.2	49542.5	23479.2	44437.8		36428.8	28888.4	46831.3	28334.8	55153.2	44238.9	33328.3
388	alanyltyrosine	Peptide	Dipeptide	37098	LC/MS Pos	100001885	1713	253	5723194099800				65924	75063.4	45561	48998.1	48652.9	79279.2	39578.7	53794.3	58711.6	61064.3	64472.2	43793.4	34664.7	50501.8	66140.2	81599.9	70856.5	72449.7	86248.4	74411.9
1573	allantoin	Nucleotide	Purine metabolism, urate metabolism	1107	GC/MS	1002	1809.8	518.3	204	97-59-6;	C02350	HMDB00462	516614	410717	481646	498373	404878	207696	97209.4	131587	133956	122204	412974	700691	368402	550524	555655	193974	266285	168564	176465	79178
235	alpha-hydroxyisovalerate	Amino acid	Valine, leucine and isoleucine metabolism	33937	LC/MS Neg	100001300	1142	117.1	99823	600-37-3;		HMDB00407	12751.5	14570.3	16025	9585.07	14086.2	15767.1	18598.7	16124.4	17288.7	26096.7	12087.4	11433.8	13486.1	15005.3	13182.3	14721.7	14046.9	14661.1	15177.1	16907.1
1707	alpha-tocopherol	Cofactors and vitamins	Tocopherol metabolism	1561	GC/MS	1105	2305.4	502.5	14985	59-02-9;10191-41-0;	C02477	HMDB01893	132954	140653	149423	111615	113001	345270	318370	198059	204197	101488	91512.5	142883	182716	179172	97998.3	262108	253390	155150	252006	234896
646	anserine	Peptide	Dipeptide derivative	15747	LC/MS Neg	100000044	1126	239.2	6992114112072	10030-52-1;	C01262	HMDB00194	6995242	7394471	7105674	6856864	7000753	7769782	7.44838e+06	7071131	7.46171e+06	7557455	7.75184e+06	7568537	7.43611e+06	7.71095e+06	7537273	7.8644e+06	8306450	7900023	8189465	7.76558e+06
835	arabitol	Carbohydrate	Nucleotide sugars, pentose metabolism	15964	GC/MS	100000012	1687.5	217	94154	7643-75-6;	C00474	HMDB01851	601477	584447	698725	642953	711169	346076	350867	291258	332316	290119	375264	689802	337529	1.026e+06	738238	393681	392918	274100		173415
955	arachidonate (20:4n6)	Lipid	Long chain fatty acid	1110	LC/MS Neg	229	5525	303.4	444899	506-32-1;	C00219	HMDB01043	2178818	2.11361e+06	1.94461e+06	1.67454e+06	1.55101e+06	4255936	3.38634e+06	3.70877e+06	3.86216e+06	3.29908e+06	2.78877e+06	2.98201e+06	2841818	2.23029e+06	2.47983e+06	4.6186e+06	3.97589e+06	3.99345e+06	4529914	3969176
289	arginine	Amino acid	Urea cycle; arginine-, proline-, metabolism	1638	LC/MS Pos	231	650	175.2	232	1119-34-2;	C00062	HMDB00517	655200	545178	447028	400415	972335	741585	1.15046e+06	650728	555350	676529	457799	447073	389072	404281	357406	835875	453864	673906	628355	674923
1625	ascorbate (Vitamin C)	Cofactors and vitamins	Ascorbate and aldarate metabolism	1640	GC/MS	233	1850.1	332.1		134-03-2;	C00072	HMDB00044	6117093	10512037	3.07028e+06	8510587	8.21318e+06	10112247	5930460	1.33366e+06	4.11384e+06	1.87299e+06	4.10821e+06	13052909	7190900	5540440	11688701	8872682	8096756	3574559	4878235	4.27044e+06
24	aspartate	Amino acid	Alanine and aspartate metabolism	15996	GC/MS	234	1529.7	232	5960	56-84-8;	C00049	HMDB00191	11190230	12289068	7688481	13927803	9675490	18467304	13603886	12213073	13387808	10129884	11744971	12145795	9970746	18278050	16973382	13401833	16405329	14093274	15308472	11608120
470	aspartylleucine	Peptide	Dipeptide	40068	LC/MS Pos	100003158	2310	247.2	332962	3062-14-4;			54895.7	37417.6	54045	40804.5	77415.7	56987.7	43610.7	68011	58201.9	56986.5	76158.6	40615.4	35878.3	42517.5	43839	58184.4	46986.3	51389.1	43856.8	43509.7
28	beta-alanine	Amino acid	Alanine and aspartate metabolism	55	GC/MS	244	1451.8	174	2394755801	56-41-7;107-95-9;	C00099	HMDB00056	2.72492e+06	4.39199e+06	3202728	3.5416e+06	3015507	2.82477e+06	2876333	2.08399e+06	2692060	3.44558e+06	3313245	3.41469e+06	3.93547e+06	5.75379e+06	4808423	2.23698e+06	1.84745e+06	2528409	3253659	3.64177e+06
1143	butyrylcarnitine	Lipid	Fatty acid metabolism (also BCAA metabolism)	32412	LC/MS Pos	100001054	2007	232.2	213144	25576-40-3;	C02862	HDMB02013	628078	495769	561780	588628	523601	462257	247286	371495	366617	222928	595722	573469	720352	654494	622078	160250	265445	213994	274769	210918
1445	campesterol	Lipid	Sterol/Steroid	39511	GC/MS	100001269	2353	343.4	173183	474-62-4;	C01789	HMDB02869	241418	215206	194407	147019		471683	367495	375675	253959	435304	233517		224862	210750		337247	528838	356595	343275	380682
916	caprate (10:0)	Lipid	Medium chain fatty acid	1642	LC/MS Neg	888	5092	171.2	2969	112-37-8;	C01571	HMDB00511	34328.1	38746	34451.6	37999.9	36269.2	31232.8	36502.7	31816.8	32041.8	37868	37441.5	37179.9	37588.9	27730.8	28460.7	49645.5	25785	48261.5	28077.2	46845.3
912	caproate (6:0)	Lipid	Medium chain fatty acid	32489	LC/MS Neg	926	2766	115.2	8892	142-62-1;	C01585	HMDB00535	4243.57	4617.08	4171.78	5482.06	5555.99	6648.8	4891.9	3765.76	6714.55	4878.34	6371.88	6629.29	6681.04	6073.63	5080.44	6721.3	8173.53	8011.43	6427.2	5118.91
914	caprylate (8:0)	Lipid	Medium chain fatty acid	32492	LC/MS Neg	932	4367	143.2	379	124-07-2;	C06423	HMDB00482	6873.47	6563.96	4419.65	3770.87	5799.16	7397.48	5052.55	7734.91	4329.82	7593.98	6545.17	8368.41	7939.58	6568.13	8450.17	7100.14	7879.77	5186.58		8744.57
1158	carnitine	Lipid	Carnitine metabolism	15500	LC/MS Pos	100000007	702	162.2	10917	461-05-2;	C00318		1.91993e+06	1705854	1.63447e+06	1.61778e+06	1.66685e+06	1.54623e+06	1.45172e+06	1.53592e+06	1.49196e+06	1343696	1.29973e+06	1.38045e+06	1.1639e+06	1.29123e+06	1.18122e+06	1.71871e+06	1.32954e+06	1.35852e+06	1.27872e+06	1.41712e+06
644	carnosine	Peptide	Dipeptide derivative	1768	LC/MS Neg	249	813	225.2	4392246992100	305-84-0;	C00386	HMDB00033	3.68022e+06	3.87084e+06	3.69476e+06	3.54653e+06	3.44757e+06	3504455	3.05464e+06	3.72885e+06	3.63763e+06	3.86875e+06	3.51304e+06	3.38093e+06	3488554	3.7577e+06	3631138	3.1958e+06	3.21262e+06	3354719	3549941	3.49809e+06
1745	catechol sulfate	Xenobiotics	Benzoate metabolism	35320	LC/MS Neg	100001605	1928	188.9	3083879	120-80-9;	C00090		48930.9	81979.8	33707.2	52554.8	42035.5	3481.66	1973.75				18206.3	72388.9	9992.64	100381	51715.9	4240.62	8834.49	6879.35	11869.5	2709.3
192	C-glycosyltryptophan*	Amino acid	Tryptophan metabolism	32675	LC/MS Pos	100001949	1912	367.1					28507	25331.2	32169.4	38722.2	29479.3	37495	26907.5	40312.1	42460.9	44295	26083.7	38955.9	41647.1	31872.2	46152.2	30869.8	39778.5	33278.4	51476.1	37236.4
1243	chiro-inositol	Lipid	Inositol metabolism	37112	GC/MS	100001859	1857	318.1		643-12-9;			325494	438533	384956	442683	443296	189497	102700	149680	74880.8		389459	395470	334433	445514	490185	121956	193208	70251.7	88454.9	94689.5
1403	cholesterol	Lipid	Sterol/Steroid	63	GC/MS	266	2316.9	329.3	6432564	57-88-5;	C00187	HMDB00067	22483556	23908818	31204128	20992580	23205884	27232384	29128238	27389424	29230510	30564306	25313638	31182748	26369886	33751840	27615968	29948148	34364640	25751558	26229274	28262782
1222	choline phosphate	Lipid	Glycerolipid metabolism	34396	LC/MS Pos	267	695	184.1	135437	72556-74-2;	C00588		1.0519e+06			391179	1.10851e+06		968753	475584	410232	415998		526746	1085801	1.11165e+06		421539	1.14021e+06		406012
2269	cinnamoylglycine	Xenobiotics	Food component/Plant	38637	LC/MS Neg	100002253	3139	204.1	709625	16534-24-0 ;			6854.94	23434.8	5766.96	9856.79	7151.34						4686.73	35141.1		63562.2	24874.7				4698.14
937	cis-vaccenate (18:1n7)	Lipid	Long chain fatty acid	33970	GC/MS	100001228	1987	339.3	5282761	506-17-2;	C08367		1.30503e+06	879650	1.35603e+06	699548	1.18888e+06	1.66179e+06	1.47459e+06	1.72699e+06	1663722	1185547	1644201	2.08291e+06	1.38219e+06	2.13414e+06	1613241	2.32715e+06	2.27103e+06	2.27675e+06	1.64295e+06	1776213
873	citrate	Energy	Krebs cycle	1564	GC/MS	1124	1763.4	273.1	311	77-92-9;	C00158	HMDB00094	23684728	26008308	19310552	25946724	20837344	23799240	20510790	17072296	17997174	18013998	29012826	36787756	25227372	38328288	33447278	32069300	40885708	32288000	33961132	35189468
297	citrulline	Amino acid	Urea cycle; arginine-, proline-, metabolism	2132	LC/MS Pos	391	715	176.1	833	372-75-8;	C00327	HMDB00904	388438	414434	391911	445091	462750	332259	312857	385954	285158	387187	468387	436812	442336	455174	432712	542857	423054	423858	445042	495844
1683	coenzyme A	Cofactors and vitamins	Pantothenate and CoA metabolism	2936	LC/MS Neg	270	1600	766.1	317	85-61-0;18439-24-2;	C00010	HMDB01423	17780.6	17506.8	22569.3	15159.6	17370.8	16935.9	30974.4	14929.8	27111.3	25597.5	20367	13984.6	8664.31	11517.7	12932.3	47625.1	25062.2	24817.2	23939.6	28543.7
311	creatine	Amino acid	Creatine metabolism	27718	LC/MS Pos	1221	758	132.1	586	57-00-1;	C00300	HMDB00064	126740576	150572384	143771056	145179888	133684928	125812184	126716032	119750456	121329608	140279424	136982496	141129264	131298784	135713776	143177552	151117856	135793904	144545232	150585168	145761632
312	creatinine	Amino acid	Creatine metabolism	513	LC/MS Pos	275	730	114.1	588	60-27-5;	C00791	HMDB00562	1.1671e+06	1.24139e+06	1.13806e+06	1.06712e+06	1.24522e+06	1.35799e+06	1248962	1.05764e+06	1.26104e+06	1.20041e+06	1.1452e+06	1.18328e+06	1.26528e+06	1.17625e+06	1.29615e+06	1.5229e+06	1.23493e+06	1.45509e+06	1288175	1391126
338	cysteine-glutathione disulfide	Amino acid	Glutathione metabolism	35159	LC/MS Pos	100001437	821	427.1	4247235	13081-14-6;		HMDB00656	78230	33653.6	59321.1	36217	20034.1	23530.3	26238.2	56151.4	42899.6	55189	40222.2	31021.4	44704.9	53083.6	49862	33249.1	31732.9	64909.8	54587.3	49949.2
1577	cytidine	Nucleotide	Pyrimidine metabolism, cytidine containing	514	LC/MS Neg	827	1351	242.1	6175	65-46-3;	C00475	HMDB00089	18930.3	11271.6	12075.8	13230.9	10513.9	16994.1	14422.6	16627.5	13982.3	17778.4	26216.3	25419.9	26830.6	25280.3	23912.6	17868.8	23671	24544.3	24875.4	16704
1581	cytidine 5'-monophosphate (5'-CMP)	Nucleotide	Pyrimidine metabolism, cytidine containing	2372	LC/MS Pos	282	887	324	7058165	63-37-6;	C00055	HMDB00095	309625	415080	338625	374169	288492	363227	289686	252203	290322	230634	334157	276491	285719	310004	299252	358739	272430	241015	270847	225945
1626	dehydroascorbate	Cofactors and vitamins	Ascorbate and aldarate metabolism	1659	GC/MS	301	1800	245.1	835	490-83-5;	C05422	HMDB01264	116782	120687	104168		91811.8				167310	267806	67539.1	51519.7	49463.5				92361.4	86819	107352
1157	deoxycarnitine	Lipid	Carnitine metabolism	36747	LC/MS Pos	100001662	759	146.1	725	6249-56-5;	C01181	HMDB01161	132283	133658	95999.9	98699.8	133635	49244.2			67665.3	76298.9	102579	103200	128897	143674	121703	68698.9		73307.5	68320	63074.6
951	dihomo-linoleate (20:2n6)	Lipid	Long chain fatty acid	17805	LC/MS Neg	1231	5722	307.3	6439848	2091-39-6;	C16525		461315	319061	441145	296407	329050	744656	749610	1.09323e+06	1.12669e+06	938899	611202	603286	501703	500548	334334	980054	837821	836666	865660	763444
903	dihomo-linolenate (20:3n3 or n6)	Lipid	Essential fatty acid	35718	LC/MS Neg	100001739	5600	305.4	5312529	17046-59-2 ;	C03242	HMDB02925	385640	347764	293073	252535	228985	605540	453304	542198	552123	448873	506347	519018	420039	366276	376210	767304	648962	755576	689704	646312
960	docosadienoate (22:2n6)	Lipid	Long chain fatty acid	32415	LC/MS Neg	100001182	6017	335.4	5282807	7370-49-2 ;	C16533		21789.2	14094.7	11541.6	7925.41	15998.9	26960.9	22108.9	33519.6	20066.5	19473.4	21560.1	26636.2	20805	17513.1	15540.6	21050.8	21680.9	23936.5	28892.4	27398.2
907	docosahexaenoate (DHA; 22:6n3)	Lipid	Essential fatty acid	19323	LC/MS Neg	100000665	5518	327.3	445580	6217-54-5;	C06429	HMDB02183	3.43995e+06	3303280	3.04987e+06	2.43141e+06	1.99614e+06	2.83661e+06	1.74138e+06	1.83309e+06	2.06819e+06	1.45651e+06	4262027	4.47991e+06	4.00783e+06	2.88314e+06	3.43287e+06	3.44287e+06	2.43832e+06	2.74962e+06	2.86805e+06	2.71902e+06
905	docosapentaenoate (n3 DPA; 22:5n3)	Lipid	Essential fatty acid	32504	LC/MS Neg	100001181	5574	329.4		2234-74-4 ;	C16513	HMDB01976	1.42833e+06	1.42183e+06	1.16958e+06	1047957	884477	1.14406e+06	534348	841918	761473	534947	1.98797e+06	2.06238e+06	1.70823e+06	1.11193e+06	1.36772e+06	1.52849e+06	1.00498e+06	1.09507e+06	1029530	912887
906	docosapentaenoate (n6 DPA; 22:5n6)	Lipid	Essential fatty acid	37478	LC/MS Neg	100001580	5625	329.4	6441454	25182-74-5;	C16513	HMDB13123	141095	54600.2	116080	88509.5	68550.9	257028	248250	305260	350252	243439	120070	138079	175656	124412	107505	188496	187154	230042	277702	215015
904	eicosapentaenoate (EPA; 20:5n3)	Lipid	Essential fatty acid	18467	LC/MS Neg	2050	5442	301.3	446284	10-2005-9;10417-94-4;	C06428	HMDB01999	667026	579049	464763	423350	407303	167099	85867.4	144829	157899	95787.9	915141	832800	639438	483856	502576	332362	227659	277671	261632	223753
949	eicosenoate (20:1n9 or 11)	Lipid	Long chain fatty acid	33587	LC/MS Neg	100001335	5955	309.4				HMDB02231	789737	865786	696997	470931	631034	821151	759300	935666	1.00259e+06	813740	1.09479e+06	1.1834e+06	803990	802927	773797	994575	838902	1.06218e+06	992072	1.05078e+06
2283	equol sulfate	Xenobiotics	Food component/Plant	40478	LC/MS Neg	100003429	3625	321.2					19203.2	36648.5	23715.7	26138.2	21489.7						17756.5	37127.1	7187.14	41811.3	29514
2214	ergothioneine	Xenobiotics	Food component/Plant	37459	LC/MS Pos	100002154	847	230.2	3032311	58511-63-0;	C05570	HMDB03045	325641	362439	181995	268031	247159	245111	110937	124974	163966	79646.2	282108	377930	307497	330853	301328	321152	191722	269445	202035	284266
2361	erythritol	Xenobiotics	Sugar, sugar substitute, starch	20699	GC/MS	100000846	1517.5	217		149-32-6;	C00503	HMDB02994	264628	234009	209873	184911	267452	212554	189817	226298	243826	238308	149091	321541	160622	282960	323548	364889	272709	156777	215990	207715
1223	ethanolamine	Lipid	Glycerolipid metabolism	1497	GC/MS	420	1304	174.1		141-43-5;	C00189	HMDB00149	3084145	4469729	2.65277e+06	2.96766e+06	2766684	4.64051e+06	1.94847e+06	3.81864e+06	2.2958e+06	2.9218e+06	3.93865e+06	3.98987e+06	4.42359e+06	4580349	4263440	5911592	3.60116e+06	4.29814e+06	5.43467e+06	4936160
1700	flavin adenine dinucleotide (FAD)	Cofactors and vitamins	Riboflavin metabolism	2134	LC/MS Neg	327	2413	784.1	643975	146-14-5;84366-81-4;	C00016	HMDB01248	54959.7	57960.1	64784.5	49806.9	51770.5	72893.6	69279.6	76270.4	71224.9	71419.3	68500.6	70345.1	70577	68886.3	67314.3	77963.5	80438.8	76180.3	79163.1	79225.3
737	fructose	Carbohydrate	Fructose, mannose, galactose, starch, and sucrose metabolism	577	GC/MS	878	1758	217	5984	57-48-7;	C00095	HMDB00660	1.49486e+06	1290595	2135129	946551	2679914	1.75185e+06	3.8581e+06	2.26886e+06	2.74216e+06	3.1085e+06	1.03913e+06	1.14091e+06	658274	1.09378e+06	801133	1.22057e+06	877470	779094	753795	1.15631e+06
809	fructose-6-phosphate	Carbohydrate	Glycolysis, gluconeogenesis, pyruvate metabolism	12021	GC/MS	1232	1994.9	315.1		103213-47-4;	C05345	HMDB00124	3.46895e+06	2.04901e+06	20338104	826206	13633204	908360	23671648	1.10719e+06	2.45561e+06	14672728	642404	445802	403096	548134	487938	794256	507015	467020	967929	559622
888	fumarate	Energy	Krebs cycle	1643	GC/MS	330	1382.1	245		100-17-8;	C00122	HMDB00134	2.82493e+06	3.1587e+06	1.63329e+06	2.06475e+06	2233557	2604485	2.28639e+06	2117782	1.4349e+06	1.30696e+06	1.58573e+06	3.19082e+06	1.46381e+06	3.34071e+06	2.06229e+06	2.63353e+06	3180249	1.92044e+06	1.73854e+06	2.3515e+06
738	galactitol (dulcitol)	Carbohydrate	Fructose, mannose, galactose, starch, and sucrose metabolism	1117	GC/MS	1003	1849.2	319.1	11850	608-66-2;	C01697	HMDB00107	608568	630631	732395	544855	707729	470391	380741	453925	459393	453415	639144	732108	604055	738111	539545	404043	505933	427280	443656	415147
49	gamma-aminobutyrate (GABA)	Amino acid	Glutamate metabolism	1416	GC/MS	141	1539.7	304.1	6992099119	56-12-2;	C00334	HMDB00112	199453	175799	139570	190718	97775.7	199787	97984.2	119526	97404.9	56668.8	377081	390580	399029	219800	374682	166003	165229	205179	260130	478726
652	gamma-glutamylleucine	Peptide	gamma-glutamyl	18369	LC/MS Pos	1268	2744	261.2	151023	2566-39-4;		HMDB11171	24491.9	30912.9	21528.3	25841.5	35026.5	20430.3	19546.9	41856.3	16172.2	33284.1		21145.7	21956.1	28794.2	20992	16547.2		46269.2	22912.8
806	glucose	Carbohydrate	Glycolysis, gluconeogenesis, pyruvate metabolism	20488	GC/MS	572	1866.8	217.1	79025	50-99-7;	C00031	HMDB00122	55234744	53927128	63778244	45646104	62869460	66105120	77538296	60725368	65688948	74010032	31062066	35279880	22345056	43458852	39647336	58899744	50529316	42671492	42622476	33997828
805	glucose 1-phosphate	Carbohydrate	Glycolysis, gluconeogenesis, pyruvate metabolism	33755	GC/MS	1233	1853	217.1	65533	56401-20-8;	C00103	HMDB01586	839216	797989	2.50044e+06	417202	1.99477e+06	386501	3.56742e+06	337046	337553	2.21774e+06	234329	320735	229076	257975	373162	437864	375446	149132	202826	268381
804	glucose-6-phosphate (G6P)	Carbohydrate	Glycolysis, gluconeogenesis, pyruvate metabolism	31260	GC/MS	291	2042.7	387.2		103192-55-8;	C00668	HMDB01401	11609860	5.56977e+06	73631896	2.6022e+06	45191960	1.89998e+06	81741192	2505330	7.47382e+06	55336156	727561	421550	342702	1.01027e+06	641149	1.59058e+06	1.23477e+06	1.21984e+06	1.06638e+06	1341983
41	glutamate	Amino acid	Glutamate metabolism	57	LC/MS Pos	561	700	148.1	611	56-86-0;	C00025	HMDB03339	1.2254e+06	1.22162e+06	1.2775e+06	1.05613e+06	1.41723e+06	1.16162e+06	1.53717e+06	1269225	1.27026e+06	1.60561e+06	1.07386e+06	1.27431e+06	1.20659e+06	1.14956e+06	1.29983e+06	1.1247e+06	1.04935e+06	1.16218e+06	1.06139e+06	1093324
47	glutamine	Amino acid	Glutamate metabolism	53	LC/MS Pos	563	684	147.2	5961	56-85-9;	C00064	HMDB00641	4964190	6033885	6622343	5823216	6734609	6441472	6.44264e+06	6.31541e+06	6.15325e+06	6.94133e+06	5.10485e+06	5.73437e+06	5.67071e+06	5747745	5905740	5090360	5997127	5.93383e+06	5144782	5.28072e+06
337	glutathione, oxidized (GSSG)	Amino acid	Glutathione metabolism	27727	LC/MS Pos	448	1535	613.1	6535911215652	103239-24-3;	C00127	HMDB03337	3.76439e+06	3.62117e+06	3.08056e+06	2.81826e+06	3.16475e+06	2.43133e+06	2.49176e+06	3.44767e+06	3.23732e+06	3.53121e+06	3.20048e+06	3542885	3.42924e+06	3.90534e+06	3.70842e+06	3352240	2.85369e+06	2938699	2.71225e+06	2.61294e+06
334	glutathione, reduced (GSH)	Amino acid	Glutathione metabolism	2127	LC/MS Pos	496	1274	308.1	124886	70-18-8;	C00051	HMDB00125	1706250	2598291	1174294	3.15606e+06	2.39478e+06	4707502	1.79893e+06	1.28837e+06	1.34599e+06	1.08634e+06	2.25683e+06	3.69636e+06	2750320	2.75299e+06	2.70899e+06	3393814	2593924	1.75187e+06	2.0736e+06	2.01663e+06
801	glycerate	Carbohydrate	Glycolysis, gluconeogenesis, pyruvate metabolism	1572	GC/MS	1052	1360.7	189	752	600-19-1;	C00258	HMDB00139	3.1447e+06	1.9849e+06	3675768	1.54865e+06	2821997	2.24175e+06	2.96743e+06	4481010	4.37418e+06	7.69088e+06	1.31423e+06	758400	660679	1.22672e+06	892079	2.51681e+06	1489418	1.41873e+06	1569078	2.0913e+06
1227	glycerol	Lipid	Glycerolipid metabolism	15122	GC/MS	1254	1311	205	753	56-81-5;	C00116	HMDB00131	64749696	65981900	60312532	53593240	57593656	63377212	55377232	73581648	65483752	65244552	73738912	82765160	71494704	68239512	63009832	76909752	74140792	75458120	71744376	84159872
1229	glycerol 3-phosphate (G3P)	Lipid	Glycerolipid metabolism	15365	GC/MS	100000258	1719.7	357.1	754	29849-82-9;	C00093	HMDB00126	2.12302e+06	1.01332e+06	1.98454e+06	892642	2.89612e+06	1.10631e+06	2.10606e+06	1737819	2.04761e+06	6015542	1.0731e+06	1.49006e+06	1165868	1.45042e+06	1.37974e+06	1.64251e+06	1.99962e+06	1.35258e+06	1.29411e+06	1.31561e+06
1230	glycerophosphorylcholine (GPC)	Lipid	Glycerolipid metabolism	15990	LC/MS Pos	100000269	694	258.1	657272	28319-77-9;	C00670	HMDB00086	892727	662861	743808	613832	644942	769246	756450	902760	750105	768345	748189	696919	679211	701870	697291	1009560	1.0254e+06	970452	906808	879540
1	glycine	Amino acid	Glycine, serine and threonine metabolism	11777	GC/MS	340	1166	101.9	5257127750	56-40-6;	C00037	HMDB00123	172914320	192018528	188180384	256411120	232051952	124112352	106209688	118503960	125397088	133817512	182297840	266660336	269502592	367398816	304637248	116371984	167234608	127082328	157186800	153306720
1775	glycolate (hydroxyacetate)	Xenobiotics	Chemical	15737	GC/MS	203	1119	177	3698251757	79-14-1;	C00160	HMDB00115	764756	757723	535587	576800	574761	407128	413726	497631	473577	690764	630278	527174	556513	539275	514347	504306	555173	433486	636614	422109
356	glycylisoleucine	Peptide	Dipeptide	36659	LC/MS Pos	100001790	2080	189.1		19461-38-2;			20064.9		20523.9	17325.8			29994.7	15183.1	24275	29924.7		26019	22981.3	23981.8	27225	30412.2	17863.8			23976.1
357	glycylleucine	Peptide	Dipeptide	34398	LC/MS Pos	100001258	2236	189.1	928431548899	869-19-2;	C02155	HMDB00759	115077	87326.5	120128	90238.8	90053	82587	138192	98897	143055	98526.6	61623.7	100619	68174	99912.9	102614	122999	93444.2	73367.2	78789	107466
350	glycylvaline	Peptide	Dipeptide	18357	LC/MS Pos	100000487	1572	175.1	27248076994979	1963-21-9;			40914.3	31990.3	24356.2	33993	20379.7	32394.2	44774.3	47354.9	41533.6	26157.8	26774.6	50708.9	43855.5	39960.9	25401.4	37870.9	21402.3	45863.5	44419.9	27807.2
1547	guanosine	Nucleotide	Purine metabolism, guanine containing	1573	LC/MS Neg	1099	1675	282.1	6802	118-00-3;	C00387	HMDB00133	16247.2	11504.1	11511.6	11234.2	7749.11	11074.3	8532.18	9728.54	10851.4	9623.25	19817.4	17773.2	17021.4	16726.4	17355.8	11255.3	13989.2	14053.9	15246.9	14275.3
1550	guanosine 5'- monophosphate (5'-GMP)	Nucleotide	Purine metabolism, guanine containing	2849	LC/MS Pos	347	1300	364	761	5550-12-9;	C00144	HMDB01397	305217	241157	205988	279057	168011	246458	239340	231619	241915	210841	308616	286020	315944	333668	317689	221468	248947	258428	251950	247661
1161	hexanoylcarnitine	Lipid	Carnitine metabolism	32328	LC/MS Pos	100000781	3174	260.2	6426853	6920-35-0;		HMDB00705	181356	133469	176020	117299	137086	144040	88380.7	101538	98663.3	63011.4	168315	155322	233335	168510	172801	52573.7	81424	100465	102168	85779.3
1151	hexanoylglycine	Lipid	Fatty acid metabolism	35436	LC/MS Neg	100001527	2918	172.1	99463	24003-67-6;		HMDB00701	6004.29	6874.49		11814.9		22699	8043.57	6997.83	11604.8	3976.58	4658.6	33869.2	12680.8	37523	31288.2	3038.47	7586.88		6863.22
1730	hippurate	Xenobiotics	Benzoate metabolism	15753	LC/MS Neg	100000014	2136	178.1	464	495-69-2;	C01586	HMDB00714	26800.7	98316.9	25211.1	43733.3	34733.2	11832.6	7533.72	2694.55	3749.87	1943.53	18054.5	106186	11586.6	180558	81105	5584.14	10768.6	8635.76	18896.5	3020.23
62	histamine	Amino acid	Histidine metabolism	1574	LC/MS Pos	354	570	112.2	774	51-45-6;	C00388	HMDB00870	495682	481059	516276	487247	465606	408072	457641	397213	357613	338920	445657	464385	433439	458044	514877	441242	352013	454682	492791	408973
56	histidine	Amino acid	Histidine metabolism	59	LC/MS Neg	355	757	154.1	7733651426	5934-29-2;	C00135	HMDB00177	92520.9	109570	108408	112477	116371	144165	135789	125561	129129	140293	105549	115375	107455	105442	115541	137548	111282	94976.4	116496	120390
476	histidylleucine	Peptide	Dipeptide	40061	LC/MS Pos	100003162	1482	269.2	1890086992010	7763-65-7;			76407.5	54438.9	30675.7	31006.4	62749.5	66211	63745	74651.3	80117.5	88257.3	38225.5	40349.6	51448.8	52754.9	57066.6	88837.1	54431.4	56899.6	56201.8	53085
12	homoserine	Amino acid	Glycine, serine and threonine metabolism	23642	GC/MS	100000458	1471	218.1	126476971022	672-15-1;	C00263	HMDB00719	334411	355106	252617	350419	372188	281483	366565	346771	308272	279776	327910	354712	250497	299572	215410	368463	294671	282226	310126	309458
2249	homostachydrine*	Xenobiotics	Food component/Plant	33009	LC/MS Pos	100001550	1199	158.2	441447	1195-94-4;	C08283		102152	81312.2	67800	91279.3	70913.1						69654.6	77439.2	55744.6	87104.1	85971.1
1144	hydroxybutyrylcarnitine*	Lipid	Fatty acid metabolism (also BCAA metabolism)	43264	LC/MS Pos	100003926	1475	248.2				HMDB13127	272436	226390	193961	180548	180303	177827	144705	143574	156266	116510	301591	280998	226923	209073	234614	220074	274625	248207	230613	285240
243	hydroxyisovaleroyl carnitine	Amino acid	Valine, leucine and isoleucine metabolism	35433	LC/MS Pos	100001594	1683	262.1		99159-87-2;			382415	337830	347141	323142	452119	227631	279470	302783	342384	362516	307197	274216	277376	299867	266806	317388	201913	224938	230338	271121
262	hypotaurine	Amino acid	Cysteine, methionine, SAM, taurine metabolism	590	GC/MS	358	1598.5	188	107812	300-84-5;	C00519	HMDB00965	2.42976e+06	4.81032e+06	3379563	4.39297e+06	3165045	2.70748e+06	2566939	2.1754e+06	2432150	2.83289e+06	3.33931e+06	3.54173e+06	3.70566e+06	5438024	3.79757e+06	3.11023e+06	2163748	3.09203e+06	2.98181e+06	3.13712e+06
1508	hypoxanthine	Nucleotide	Purine metabolism, (hypo)xanthine/inosine containing	3127	LC/MS Neg	171	1313	135.1	790	68-94-0;	C00262	HMDB00157	100928	87902.6	76215.2	83089.2	70389.2	79982	64337.5	89394.8	79043	72392.6	117386	132693	131665	112357	117770	94378.2	99840	108423	124587	112315
173	indolelactate	Amino acid	Tryptophan metabolism	18349	GC/MS	100000463	1964.9	202	92904	832-97-3;	C02043	HMDB00671	154254	153017		109676	129338		109387				161524	223046	149499	217137		207588		143845	164660
1510	inosine	Nucleotide	Purine metabolism, (hypo)xanthine/inosine containing	1123	LC/MS Neg	361	1600	267.2		58-63-9;	C00294	HMDB00195	1.16528e+06	1094479	1.14426e+06	948132	989408	978018	932476	1.04805e+06	1.05763e+06	1.05391e+06	1.38921e+06	1.26232e+06	1.28e+06	1.12452e+06	1.16907e+06	1.05004e+06	1.14752e+06	1.11657e+06	1242988	1.24137e+06
1512	inosine 5'-monophosphate (IMP)	Nucleotide	Purine metabolism, (hypo)xanthine/inosine containing	2133	LC/MS Neg	362	700	347.1	7140378	4691-65-0;	C00130	HMDB00175	1.83002e+06	1.80438e+06	1.68296e+06	1.66018e+06	1.734e+06	1682009	1.72563e+06	1.74523e+06	1.70818e+06	1831844	1.68528e+06	1.75119e+06	1.80387e+06	1.89506e+06	1.72392e+06	1.82253e+06	1.83136e+06	1.80724e+06	1.75242e+06	1.78481e+06
1245	inositol 1-phosphate (I1P)	Lipid	Inositol metabolism	1481	GC/MS	370	2057.8	318.1		106032-59-1;	C04006	HMDB00213	1.43667e+06	1.3587e+06	2.43469e+06	1.11286e+06	1.74912e+06	1.15827e+06	2.33453e+06	1.83616e+06	1.6978e+06	2.20834e+06	2110176	2.48818e+06	2.33402e+06	2993779	1.28229e+06	1360481	2.0817e+06	1.92332e+06	2.17327e+06	2.0007e+06
812	Isobar: fructose 1,6-diphosphate, glucose 1,6-diphosphate, myo-inositol 1,4 or 1,3-diphosphate	Carbohydrate	Glycolysis, gluconeogenesis, pyruvate metabolism	36984	LC/MS Neg	100002180	572	339					36915.6	20200.6	239411	13475.4	200234	19328.2	428022	26416.3	166741	594736	10063.6	6622.78	6733.09	7827.42	9354.47	15583.5	11471.7	8895.6	8334.82	12064.3
850	Isobar: ribulose 5-phosphate, xylulose 5-phosphate	Carbohydrate	Nucleotide sugars, pentose metabolism	37288	GC/MS	100002179	1935	357.2					4.31878e+06	3042047	1986428	3.35593e+06	2.98401e+06	1.7591e+06	2.81579e+06	2.52514e+06	2.02197e+06	3.1036e+06	2.50923e+06	4.92129e+06	2562374	3387924	1341890	1.4547e+06	1.32417e+06	2809423	3.33005e+06	3031618
237	isobutyrylcarnitine	Amino acid	Valine, leucine and isoleucine metabolism	33441	LC/MS Pos	100001055	1941	232.2		25518-49-4;		HMDB00736	197122	122426	120719	105120	182816	146130	152703	142204	199246	184930	67697.7	150442	68743.5	90396.3	123085	215023	75404.4	62031.8	101368	75281.2
217	isoleucine	Amino acid	Valine, leucine and isoleucine metabolism	1125	LC/MS Pos	376	1614	132.1	791	73-32-5;	C00407	HMDB00172	8461955	7.69048e+06	7.10075e+06	5736883	8.33298e+06	6724567	7787107	6.30586e+06	7452837	6.94279e+06	7.47443e+06	6.96909e+06	7229177	7520978	7982384	7.93872e+06	6.25842e+06	6781428	8391914	6.97044e+06
495	isoleucylalanine	Peptide	Dipeptide	40046	LC/MS Pos	100003163	1686	203.2	52460095246010	24787-73-3;			31583	20635.1	26792.2	28061.5	40043.6	28510.2	55868.8	59452.3	34552.3	35694.3	28679.9	22233.4	31458.1	31768.2	17123.2	36179.4	33031.6	46200.2	31333.2	36229.2
499	isoleucylglycine	Peptide	Dipeptide	40008	LC/MS Pos	100003169	1732	189.2	342532	868-28-0;			24217.1	39719.9	31565.2	27857.1	35380.6	27647.8	30238.3	59779.2	59770.2	24135	29757.6	47970.6	28339.3	40607.3	48122.7	46802.5	46850.1	55669.9	54767.2	59262.5
242	isovalerylcarnitine	Amino acid	Valine, leucine and isoleucine metabolism	34407	LC/MS Pos	100001393	2533	246.2	6426851	31023-24-2;		HMDB00688	43670.4	42169	50333.8	33562.6	87576.2	55581.3	76342.1	58408.8	111099	103662	38863.5	80210.8	27337.1	47560.4	65431.4	40948.3		32297.6	43370.6	52605.1
171	kynurenine	Amino acid	Tryptophan metabolism	15140	LC/MS Pos	100000265	1902	209.1	1611666971029	2922-83-0;	C00328	HMDB00684	33766.7	55844.8	41919.9	22004.4	47769	24221.3	22977.5	19643.7	21698.5	86179.5	20129.7	33086.9	29503.1	26861.5	29601.1	39441.1	72980.9	31464.5	24005.1	28676.9
821	lactate	Carbohydrate	Glycolysis, gluconeogenesis, pyruvate metabolism	527	GC/MS	482	1102.8	116.9	612	79-33-4;	C00186	HMDB00190	1648434944	1716350464	1512709504	1567865600	1591760000	1672995328	1550179328	1602368256	1684802432	1589288192	1513603328	1538229888	1434416640	1586660608	1513129856	1658268160	1660646272	1484362752	1553207040	1601079680
218	leucine	Amino acid	Valine, leucine and isoleucine metabolism	60	LC/MS Pos	397	1674	132.2	70457986106	61-90-5;	C00123	HMDB00687	11995977	10803010	10165913	8057381	11304881	10057328	11250859	9922752	11996507	11288589	9579677	8557694	9419061	10763473	11231848	11647243	9401174	10413139	11403152	11024962
511	leucylglycine	Peptide	Dipeptide	40045	LC/MS Pos	100003185	1800	189.2	79070	686-50-0;			27496.2	29086.6	29574.2	21975.2	28070.4	23439.7	29161	41792.6	49323.8	26408	22944.3	26433.7	29349.5	50095.1	22897.5	57680.4	43792.9	51064.3	48242.3	50398.3
514	leucylserine	Peptide	Dipeptide	40048	LC/MS Neg	100003190	1837	217.2	3621685	6209-12-7;			4624.07	3348.02	5580.2	3289.44	5775.91	4073.57	5337.72	5003.42	8807.37	11012.9	5153.42	5575.46	7430.04	4780.8	3382.96	5178.23	4849.89	9505.04	6193.4	4579.3
898	linoleate (18:2n6)	Lipid	Essential fatty acid	1105	LC/MS Neg	180	5533	279.3	5280450	60-33-3;	C01595	HMDB00673	11186028	11501386	9426599	7948763	8449138	16708884	14812272	17335038	19338352	16552836	16114190	15419770	11655794	11678014	11655055	17986906	15744228	19123650	19868828	16403243
902	linolenate [alpha or gamma; (18:3n3 or 6)]	Lipid	Essential fatty acid	34035	LC/MS Neg	100001337	5450	277.3			C06427	HMDB01388	842644	898297	755207	594448	681016	874439	687862	913518	961108	766967	1525738	1.51364e+06	1.14888e+06	879512	939496	1.07936e+06	818454	1.04491e+06	1.11875e+06	900773
81	lysine	Amino acid	Lysine metabolism	1301	LC/MS Pos	407	603	147.2	5962	56-87-1;	C00047	HMDB00182	899990	910475	837284	717856	1.52772e+06	1.99335e+06	3.66762e+06	2.00706e+06	1976062	2.43152e+06	630353	625174	610730	584379	513530	2.18364e+06	1.20658e+06	1590992	1.44675e+06	1277541
892	malate	Energy	Krebs cycle	1303	GC/MS	409	1502	233	525	6915-15-7;	C00149	HMDB00156	20721294	19017778	15288312	15293603	15609366	14687926	15076170	15792240	15660012	14034663	16207650	19782390	13971126	18381538	15649204	19812002	15477682	14327138	14558381	16235180
748	maltose	Carbohydrate	Fructose, mannose, galactose, starch, and sucrose metabolism	15806	GC/MS	913	2142.1	204.1	439341	6363-53-7;	C00208	HMDB00163	12925445	16846972	18236758	8.18771e+06	17789556	10889839	23934810	10996017	16583900	15190802	5.45934e+06	6.17806e+06	4.58813e+06	7.17526e+06	7.03371e+06	12418498	10137312	8637908	6.89144e+06	5.76296e+06
776	maltotetraose	Carbohydrate	Fructose, mannose, galactose, starch, and sucrose metabolism	15910	LC/MS Neg	100000275	965	665.1	446495	34612-38-9;	C02052	HMDB01296	162481	73879.2	452524	189071	488756	272661	788624	259927	451054	536792	91520.3	76928.8	58899.7	126341	117831	292960	165013	154850	124276	102411
768	maltotriose	Carbohydrate	Fructose, mannose, galactose, starch, and sucrose metabolism	15877	GC/MS	100000276	2419	204	439586	1109-28-0;	C01835	HMDB01262	8.36024e+06	8506257	16597095	4.13711e+06	10250266	7.15418e+06	16529985	8.10652e+06	12031053	12415997	2.44902e+06	3118201	1.2663e+06	5.09097e+06	5617397	12244848	4662587	2.9491e+06	3.70546e+06	3.45084e+06
749	mannitol	Carbohydrate	Fructose, mannose, galactose, starch, and sucrose metabolism	15335	GC/MS	100000277	1839	319.1	6251	69-65-8;	C00392	HMDB00765	945949	1.00402e+06	1059074	897928	978888	1.22198e+06	907840	885737	819812	862023	1.21154e+06	1185103	729589	1.16716e+06	906610	1.19979e+06	1.21376e+06	959916	1.05776e+06	1.08308e+06
753	mannose	Carbohydrate	Fructose, mannose, galactose, starch, and sucrose metabolism	584	GC/MS	803	1753.5	203.9	161658	3458-28-4;	C00159	HMDB00169	2.95698e+06	1.5781e+06	4593336	1.11518e+06	3.60206e+06	1.70303e+06	5.87518e+06	2172914	2.85387e+06	4.65102e+06	1.21492e+06	1.27355e+06	860963	1.20331e+06	1.07344e+06	3.01095e+06	1.39936e+06	1.57257e+06	1.07277e+06	1.54787e+06
755	mannose-6-phosphate	Carbohydrate	Fructose, mannose, galactose, starch, and sucrose metabolism	1470	GC/MS	294	2035.9	387.2		70442-25-0;104872-94-8;	C00275	HMDB01078	1.75638e+06	868126	9387349	359760	5822227	282473	10101769	400879	1.30037e+06	7.01902e+06		104060	104359		223289	225098	220752		316872	191130
931	margarate (17:0)	Lipid	Long chain fatty acid	1121	LC/MS Neg	891	5733	269.3	10465	506-12-7;		HMDB02259	471144	337971	477266	388321	390784	377034	487827	465628	651245	565131	575102	604529	493562	506387	383970	607957	438262	520307	514595	425503
954	mead acid (20:3n9)	Lipid	Long chain fatty acid	35174	LC/MS Neg	100001472	5642	305.4	5312531	20590-32-3;		HMDB10378	71864.4	39960.9	65539.5	36938.9	43344.7	72116.9	65461.5	91147.5	109206	68737.3	100148	67885.8	75182.2	78058.2	44999.2	84677	94618.2	84237.8	69554	72066.9
267	methionine	Amino acid	Cysteine, methionine, SAM, taurine metabolism	1302	LC/MS Pos	415	1252	150.1	69920876137	63-68-3;	C00073	HMDB00696	1.5182e+06	1.56888e+06	1.26115e+06	1.29894e+06	1895644	2.33509e+06	2.73851e+06	2.03504e+06	2.90533e+06	2.73222e+06	1.4258e+06	1.42103e+06	975870	1.3966e+06	1.62839e+06	2.48044e+06	1.59678e+06	1.55396e+06	2.1167e+06	2.15548e+06
260	methionine sulfoxide	Amino acid	Cysteine, methionine, SAM, taurine metabolism	18374	LC/MS Pos	100000039	729	166.1	1589801548907	3226-65-1;	C02989	HMDB02005	75063.2	73020.2	53549.2	42316.5	88619.5	48465.3	85331.3	73272	90232.2	99205.7	44147.1	41921.8	45360.7	64654.9	47126.8	82613	46610	76620.1	80052.9	76713.9
782	methyl-beta-glucopyranoside	Carbohydrate	Fructose, mannose, galactose, starch, and sucrose metabolism	40480	LC/MS Pos	100003693	1094.3	212.1	2108	709-50-2;			314877	270201	268492	282719	243579						292013	355085	359905	287381	317260
1621	methylphosphate	Nucleotide	Purine and pyrimidine metabolism	37070	GC/MS	100001805	1221	240.9	13130	7023-27-0;			1.1765e+06	1.28352e+06	1.45426e+06	1.48534e+06	2034519	1683218	2.08615e+06	2.02534e+06	1.34179e+06	2.0759e+06	1.50265e+06	1.61941e+06	1.04028e+06	1.92176e+06	1.29692e+06	1.77289e+06	1.71863e+06	1.85803e+06	1836358	1.42614e+06
1241	myo-inositol	Lipid	Inositol metabolism	19934	GC/MS	363	1924.9	217		87-89-8;	C00137	HMDB00211	21697814	18553508	18418740	19706884	17540470	12851083	12128216	14979190	14050623	13286881	17351330	23589118	19152890	20004802	22097850	14796450	19553714	18834658	15923983	15772059
925	myristate (14:0)	Lipid	Long chain fatty acid	1365	LC/MS Neg	519	5439	227.3	11005	544-63-8;	C06424	HMDB00806	1.33876e+06	1.4742e+06	1.3021e+06	1.01271e+06	1.11379e+06	1.60098e+06	1.57192e+06	1.70814e+06	1.87189e+06	1.64088e+06	1.77598e+06	1.63577e+06	1.43445e+06	1.41548e+06	1.32771e+06	1.89608e+06	1.57418e+06	1.91354e+06	1.83598e+06	1.81356e+06
926	myristoleate (14:1n5)	Lipid	Long chain fatty acid	32418	LC/MS Neg	100001198	5338	225.3	5281119	544-64-9 ;	C08322	HMDB02000	103708	139674	88659.1	86453.3	63706.2	88834.4	89720.9	122362	105312	116008	127436	118876	127994	104206	103773	104554	121105	104933	112633	116243
36	N-acetylaspartate (NAA)	Amino acid	Alanine and aspartate metabolism	32195	GC/MS	100000787	1642	157.9	65065	997-55-7;997-55-7 ;	C01042	HMDB00812	877985	629731	779992	691722	514122	590328	615653	746246	774653	818192	601436	1.32875e+06	678544	865092	926698	734824	670007	748034	710953	579580
53	N-acetyl-aspartyl-glutamate (NAAG)	Amino acid	Glutamate metabolism	35665	LC/MS Pos	100001612	1563	305	5255	3106-85-2;	C12270	HMDB01067	351430	318620	397286	317096	323664	321678	320734	368855	386101	387407	257653	479076	275424	330099	360446	326575	319943	386362	330949	289290
649	N-acetylcarnosine	Peptide	Dipeptide derivative	43488	LC/MS Neg	100004046	1214	267.2	9903482	56353-15-2;			6351.34	10798.6	9046.99	10093.9	8078.52	10034.5	7497.19	9306.08	6347.26	9530.88	9086.76	12416.2	12842.5	12461.9	16241.7	7690.52	10192.8	8882.31	9777.83	9469.55
269	N-acetylmethionine	Amino acid	Cysteine, methionine, SAM, taurine metabolism	1589	LC/MS Neg	1083	1805	190.1	448580	65-82-7;	C02712	HMDB11745	69741.2	64850.1	64952.6	56254.5	65044.3	84902.8	78513	82612.9	90357.2	94104.7	73685.7	80520.3	89328.3	83066.9	72303.4	80712.9	85477.6	91523.4	88653.5	88638.3
18	N-acetylthreonine	Amino acid	Glycine, serine and threonine metabolism	33939	LC/MS Neg	100001274	846	160.1	4651717	17093-74-2;	C01118		52944.3	55170.3	58565.8	62121.1	53887.7	55834.9	44025.1	61040.7	54997.2	58741.3	57329.3	67130.6	59740.2	60347.7	62986.7	48428.4	56911.8	56223.4	61024.5	60305.6
308	N-delta-acetylornithine*	Amino acid	Urea cycle; arginine-, proline-, metabolism	43249	LC/MS Pos	100004523	836.2	175.1	9920500				369612	369672	398082	434275	403307			16391.2			259424	285200	288813	369341	293257					8280.62
261	N-formylmethionine	Amino acid	Cysteine, methionine, SAM, taurine metabolism	2829	LC/MS Neg	194	1541	176.1	439750	4289-98-9;	C03145	HMDB01015	11290.3	12609.9	10904.5	11363	11232.6	12719.8	11933.6	10705.5	11695.1	11821	10203.8	15822.7	10259.3	17225.6	15433.2	13046.7	12313.2	12595.5	14218.2	14726.5
2217	N-glycolylneuraminate	Xenobiotics	Food component/Plant	37123	GC/MS	100001491	2119	444.2	4603312	1113-83-3;	C03410	HMDB00833	49627.9	116974	137155	134627	137017	110112	57608.8	84244.1	118647	92992.1	123796	117270	117496	126442	141164	125491	89994.6	76097.6	125141	113841
1656	nicotinamide	Cofactors and vitamins	Nicotinate and nicotinamide metabolism	594	LC/MS Pos	432	1267	123.1	936	98-92-0;	C00153	HMDB01406	14017132	13700177	13389261	13416285	13363635	12420429	13080652	11795943	14576761	15264192	14412475	11922823	12711002	14694659	13694143	13777840	13802597	14553950	15320115	13775022
1660	nicotinamide adenine dinucleotide (NAD+)	Cofactors and vitamins	Nicotinate and nicotinamide metabolism	5278	LC/MS Pos	1310	1370	664	1.08977e+18	53-84-9;	C00003	HMDB00902	14765.2	35181.8	13467.4	89289.3	10772	62066.2	8271.07	8772.36	12116.9	14831.5	129349	272293	254326	251881	222429	76591.7	143559	146486	146869	134264
1671	nicotinate	Cofactors and vitamins	Nicotinate and nicotinamide metabolism	1504	LC/MS Neg	567	1221	122.1	938	59-67-6;	C00253	HMDB01488	6179.99	10898.5	8650.26	11614.5	10086	12009.3	10223.7	8560.18	9577.2	10684.6	7673.41	11756.3	10568.2	10581.2	13820.4	13943.5	11403.9	12980.8	9567.01	14059.2
943	nonadecanoate (19:0)	Lipid	Long chain fatty acid	1356	LC/MS Neg	892	6073	297.3	12591	646-30-0;	C16535	HMDB00772	115416	177182	106749	119328	113833	118365	201167	125939	99680.7	120257	123694	158244	141950	133123	117428	128200	109599	124401	122321	182079
935	oleate (18:1n9)	Lipid	Long chain fatty acid	1359	GC/MS	442	1984.4	339.2	445639	112-80-1;	C00712	HMDB00207	6502218	6773765	6.15372e+06	3.69149e+06	5.37796e+06	9038911	8664429	12498182	10921579	10482787	8545669	9095308	6.85781e+06	8246551	7087796	10249862	12786196	9846517	12386746	10832271
1130	oleic ethanolamide	Lipid	Endocannabinoid	38102	LC/MS Neg	1137	6553	324.5	5283454	11-58-0;111-58-0;		HMDB02088	104958	49805.5			36598.9	33639.7	40426.5	58367.6	44307.9	71172	69611.5	76376.7	78618.1	97444.9	67222.5	53407.2	112509	142583	109227	51767.3
339	ophthalmate	Amino acid	Glutathione metabolism	34592	LC/MS Pos	100001311	1457	290.1	9817431	495-27-2;		HMDB05765	35353.9	41327.6	23390.2	37466	23609.8	59074.6	140311	41956.3	79056	108220	29698.6	25343.1	30779.5	21455.2	21677.2	55179.4	44758	39924	45338.8	41031.8
292	ornithine	Amino acid	Urea cycle; arginine-, proline-, metabolism	1493	GC/MS	444	1763.8	141.9	6262	3184-13-2;	C00077	HMDB03374	2892276	2.809e+06	2.6228e+06	1861505	3891364	2.35518e+06	3.36639e+06	1.7783e+06	2.73507e+06	2466458	1.70854e+06	1.67367e+06	1.00709e+06	1.73781e+06	1.81046e+06	2.88364e+06	1.98344e+06	1.25656e+06	1.59921e+06	1.41797e+06
928	palmitate (16:0)	Lipid	Long chain fatty acid	1336	LC/MS Neg	424	5619	255.3	985	57-10-3;	C00249	HMDB00220	18200870	17532402	17097630	13465380	14135240	20825604	19137168	23418610	27236524	23368850	22098410	21604696	18160242	19044968	16703275	24903868	22443894	26710728	23587480	23483362
929	palmitoleate (16:1n7)	Lipid	Long chain fatty acid	33447	LC/MS Neg	452	5477	253.3	445638	373-49-9;	C08362	HMDB03229	7.30593e+06	8.31785e+06	5449835	3984519	3.78275e+06	7660506	5734462	8.25017e+06	8590886	8549333	10985496	9081705	7.44204e+06	6.90126e+06	7.29345e+06	9402835	7.50575e+06	9029452	9147702	8580914
1131	palmitoyl ethanolamide	Lipid	Endocannabinoid	38165	LC/MS Neg	1489	6416	298.4	4671	544-31-0;		HMDB02100	127408	45764.2	54090.2	16251.2	36099.3	34480	55173.4	42872.6	39300.4	61982.4	98586.4	97109.9	64403.2	125232	64470.2	61502.5	115789	157016	126888	48325.4
1385	palmitoyl sphingomyelin	Lipid	Sphingolipid	37506	GC/MS	100002107	2524	311.3	9939941	6254-89-3;			692676	1.06944e+06	795850	457306	755169	941706	977968	1240183	1.34155e+06	981090	982352	1.19914e+06	1.32427e+06	1.69341e+06	1.48826e+06	1.4097e+06	1.12665e+06	1.22728e+06	1.3771e+06	1.08701e+06
1171	palmitoylcarnitine	Lipid	Carnitine metabolism	22189	LC/MS Pos	100000776	5179	400.4	461	6865-14-1;	C02990	HMDB00222	28026.3	36048.8	57413.7	58542.9		51169.8	47967.4	154984	37042.9	33078.6	50081.3	55920.1	79405.5	40937.6	57678.8	31946.9	41141.1			23746.2
1680	pantothenate	Cofactors and vitamins	Pantothenate and CoA metabolism	1508	LC/MS Pos	1024	2218	220.1	6613	137-08-6;	C00864	HMDB00210	753322	762933	591480	718289	611880	1182357	1.14738e+06	1.10647e+06	1.01552e+06	1.10087e+06	1.01607e+06	893736	1.20496e+06	1.06871e+06	909867	1.0719e+06	918671	898115	1.06684e+06	1.00885e+06
151	phenol sulfate	Amino acid	Phenylalanine & tyrosine metabolism	32553	LC/MS Neg	100001510	2150	173.1	74426	937-34-8;	C02180		40266.1	61953.1	74619.8	34967.1	29254.9	18219.5	14853.5	18469.4	12952.3	11561.4	26224.6	46609	35074.3	81643.1	56217.3	15004.2	21372.7	17865	43565.9	23784.2
143	phenylacetylglycine	Amino acid	Phenylalanine & tyrosine metabolism	33945	LC/MS Neg	100001275	2377	192.1	68144	500-98-1;	C05598	HMDB00821	5603.42	14338.8	10276.5	6813.86	5353.13	11435.3		3891.38	4786.69	2924.81	3865.81	17212.2	7173.04	28506.9	15189.7		3227.19		4695.81
96	phenylalanine	Amino acid	Phenylalanine & tyrosine metabolism	64	LC/MS Pos	460	2056	166.1	69256656140	63-91-2;	C00079	HMDB00159	9908970	10513399	9641204	8420322	11466639	9632143	8910657	9593104	10595326	9854618	9933807	9764389	10211237	11331801	10919423	11425942	9321875	10698779	11310419	10530191
613	phenylalanylaspartate	Peptide	Dipeptide	41419	LC/MS Pos	100003595	1901	281.1	335051	22828-05-3;			31631.5		22344.4	22905	29514	34163	30248.7	25114.4	44184.1	20605.1	29862.1	42813.8	52302.1	63378.1	40446.4	43617.7	40138.7	35894.1	48992.6	33565.5
434	phenylalanylglutamate	Peptide	Dipeptide	41432	LC/MS Pos	100003596	2005	295.2	4422358	3617-45-6;			18284.3	31709.8	30335.3	14473.7	19029.3	29577.3	21177	45261	24642	40893	20289.2	23024.4	37612.9	39184	22071.9	37762.9	32297.1	34739.6	41668.1	26272.4
532	phenylalanylserine	Peptide	Dipeptide	40016	LC/MS Pos	100003252	1808	253.1	9859812	16053-39-7;			25485.7	16132.8	16723.9	20438.7	38308.6	21183.3		49745.6	40808.7	26917	20108.3	15960.2	25835.3	21259.3	45278.5	22694	26232.2	53143.3	29132.2	43720.9
145	phenylpropionylglycine	Amino acid	Phenylalanine & tyrosine metabolism	35434	LC/MS Neg	100001591	2981	206.1	152323	56613-60-6;		HMDB00860		4683.71		2420.86								5732.15		10028.4
896	phosphate	Energy	Oxidative phosphorylation	11438	GC/MS	461	1307.7	298.9	1061	7664-38-2 ;	C00009	HMDB01429	2201106688	2325044736	1992426112	2137640704	2072899328	2184569600	2024180480	2210393088	2259954944	2165040128	2202654464	2385681408	2193371136	2473110016	2296048896	2287088128	2294424576	2138900224	2193776640	2270152448
819	phosphoenolpyruvate (PEP)	Carbohydrate	Glycolysis, gluconeogenesis, pyruvate metabolism	597	GC/MS	463	1595.4	369	1005	10526-80-4;	C00074	HMDB00263	1.45516e+06	687019	4111498	591277	2.50836e+06	579887	2.05304e+06	2.57312e+06	3010784	6.70412e+06	285860	161446	158794	333897	165996	779849	311869	385632	346472	565518
1682	phosphopantetheine	Cofactors and vitamins	Pantothenate and CoA metabolism	15504	LC/MS Pos	100000328	2323	359.1	115254	NA;	C01134	HMDB01416	51817.3	98151.7	91331	84186	58106.4	152676	88174.6	100503	74006.9	37239.5	72879	78633	80319.5	72302.9	88744.1	104368	98595.8	48511.7	106119	58475.9
86	pipecolate	Amino acid	Lysine metabolism	1444	GC/MS	1025	1396.1	156	849	4043-87-2;	C00408	HMDB00070	1.34366e+06	1.09105e+06	1.36525e+06	1.44357e+06	1.09365e+06	512196	509792	406665	481160	530410	1.11828e+06	1880579	1.4492e+06	1.68555e+06	1.54254e+06	589157	703806	566361	848449	878349
295	proline	Amino acid	Urea cycle; arginine-, proline-, metabolism	1898	LC/MS Pos	480	796	116.1	1457426971047	147-85-3;	C00148	HMDB00162	2887672	3578028	3.06525e+06	3.58436e+06	3.66034e+06	5.45581e+06	5.69109e+06	4.1382e+06	5.61409e+06	6016575	2.60743e+06	3.25477e+06	2.52655e+06	2999932	3.34279e+06	5.25224e+06	3.65783e+06	3.47605e+06	4126459	4.61688e+06
1141	propionylcarnitine	Lipid	Fatty acid metabolism (also BCAA metabolism)	32452	LC/MS Pos	100001162	1589	218.2	107738	17298-37-2 ;	C03017	HMDB00824	298117	319093	214384	229256	228359	214674	223574	198558	218559	194310	301059	281073	274585	246029	286591	496886	304086	359314	295030	458433
320	putrescine	Amino acid	Polyamine metabolism	1408	GC/MS	49	1705.8	174		110-60-1;	C00134	HMDB01414	415530	665736	712480	760393	1.3031e+06	957558	610279	767871	984321	820626	483205	1.01821e+06	427678	568400	441256	1.27267e+06	514926	572950	768945	938328
897	pyrophosphate (PPi)	Energy	Oxidative phosphorylation	2078	GC/MS	495	1642.3	451	644102	1466-09-3;2466-09-3;	C00013	HMDB00250	766258	436434	1.77386e+06	848662	633983	80147.4	1.29479e+06	1.06522e+06	1.09701e+06	2.14902e+06	749244	321515	1.14546e+06	1.75616e+06	1.31309e+06	162019	648651	878830	769751	751116
820	pyruvate	Carbohydrate	Glycolysis, gluconeogenesis, pyruvate metabolism	599	GC/MS	823	1130.6	217	107735	127-17-3;	C00022	HMDB00243	523272	630426	474074	542607	702264	548051	453418	472174	430703	580712	288758	382873	314386	398410	276427	529254	339536	301747	443363	461757
2265	quebrachitol	Xenobiotics	Food component/Plant	37088	GC/MS	100001862	1797	217		642-38-6;	C08257		408852	1.66967e+06	1.27504e+06	648197	1.71515e+06	1.20834e+06	825507	961501	381100	579520	282927		213415	321719	294804	609388	678455	217506	347249
837	ribitol	Carbohydrate	Nucleotide sugars, pentose metabolism	15772	GC/MS	100000406	1692.4	217		488-81-3;	C00474	HMDB00508	306000	377150	320672	272640	269009	252000	323290	277010	355320	316221	267655	423653	313383	438081	314342	260259	330068	254333		334773
843	ribose	Carbohydrate	Nucleotide sugars, pentose metabolism	12080	GC/MS	914	1639.2	204	5311110	50-69-1;	C00121	HMDB00283	1.18315e+06	852790	675471	746448	989329	568624	891024	880172	849707	999705	834726	1.16071e+06	778845	964784	519445	516662	497248	830481	1102077	1.23114e+06
846	ribose 5-phosphate	Carbohydrate	Nucleotide sugars, pentose metabolism	561	GC/MS	19	1928.4	315.1	447634	18265-46-8;108321-05-7;	C00117	HMDB00618	761642	612522	162678	572898	506173	290717	317140	480684	228247	332960	440606	1.1987e+06	501055	574838		237145		405265	600280	589497
848	ribulose	Carbohydrate	Nucleotide sugars, pentose metabolism	35855	GC/MS	100000147	1662	306.1	79021	488-84-6;	C00309	HMDB00621	152891	69433.5	97155.6	90931.6	72565.5	85030	132391	110839	76528.6	102685	138421	144564	151042	146602	74442.8	82792.9	108036	188600	201310	186659
266	S-adenosylhomocysteine (SAH)	Amino acid	Cysteine, methionine, SAM, taurine metabolism	15948	LC/MS Neg	197	1821	383.1		979-92-0;	C00021	HMDB00939	11794.5	14252.5	13598.6	17373.2	14841.1	16538.1	16394.1	12286.3	13831.6	13882.1	19814.2	22903.6	20587.9	18298	18041.8	17282.3	16856.3	16081.3	19029.9	20589.2
2	sarcosine (N-Methylglycine)	Amino acid	Glycine, serine and threonine metabolism	1516	GC/MS	1023	1182.9	116	10887311726	107-97-1;	C00213	HMDB00271	3.99997e+06	3.85779e+06	4784444	5813297	4.41869e+06	4.26712e+06	4.89829e+06	3.72533e+06	5.41699e+06	5.07466e+06	3.93363e+06	4.10847e+06	3844547	4.53833e+06	4.75055e+06	4.03773e+06	4.94909e+06	3.6179e+06	3.28864e+06	3.71268e+06
1250	scyllo-inositol	Lipid	Inositol metabolism	32379	GC/MS	100001215	1893.8	318.2		488-59-5;	C06153	HMDB06088	570107	341328	369881	380353	283953	586870	530203	660095	671370	550898	416749	495047	392011	490755	499025	670947	938625	714487	662915	602854
840	sedoheptulose-7-phosphate	Carbohydrate	Nucleotide sugars, pentose metabolism	35649	GC/MS	100001628	2070	691.35	616	2646-35-7;	C05382	HMDB01068	113624	138405	94254.4	197861	119239	137365	68007.5	51860.5	65609.9	44260.6	81397.1	208710	227805	271459	219818	154312	159670	186149	251092	155341
8	serine	Amino acid	Glycine, serine and threonine metabolism	1648	GC/MS	503	1389.1	204	59516857581	56-45-1;	C00065	HMDB00187	37920896	45086672	37804132	39601424	42088252	59057064	50623196	52958820	63565560	60262824	37491868	52346900	41714100	55349476	51027092	60392612	59156660	48236552	56969228	56942624
533	serylleucine	Peptide	Dipeptide	40066	LC/MS Pos	100003202	2106	219.2		6665-16-3;			77447.4	44372	60205.7	52562	62440.9	133713	74379	60343.1	82019.6	89072.4	63946.9	56031.7	53000.1	47007.3	56798.1	89517	68742.2	119416	74672	95099.5
534	serylphenyalanine	Peptide	Dipeptide	40054	LC/MS Pos	100003253	2348	253.2					58539.2	50357.6	44617.6	52984.7	58881.1	50446.9	67617.4	54089.8	70792.7	58098.3	56436.3	73661	64493.6	73102.6	58679.4	79684.5	65368.7	69374.7	65774	69532.3
340	S-lactoylglutathione	Amino acid	Glutathione metabolism	15731	LC/MS Neg	1343	1271	378.2	1083	54398-03-7;	C03451	HMDB01066	20999.3		47818.5		67325.4		62291.8	19443.3	40336	50248.3		8414.07	7863.47	7703.45
761	sorbitol	Carbohydrate	Fructose, mannose, galactose, starch, and sucrose metabolism	15053	GC/MS	506	1843	319.1	107428	6706-59-8;	C00794	HMDB00247	347206	293334	313312	321705	446533	372045	294156	397939	296854	264225	408273	440221	280890	303299	249530	610189	357223	345976	316992	336363
323	spermidine	Amino acid	Polyamine metabolism	485	LC/MS Pos	50	533	146.2	1102	124-20-9;	C00315	HMDB01257	219819	141994	287051	166399	310024	223211	272144	215867	202012	327336	172251	152556	79892.6	137245	134496	266407	163117	163400	151634	149349
1402	squalene	Lipid	Sterol/Steroid	1518	GC/MS	508	2205	69	638072	111-02-4;	C00751	HMDB00256	1.30096e+06	2186915	3053130	2.00209e+06	2235694	1.19799e+06	2.01309e+06	1.07733e+06	1.69565e+06	1.30146e+06	1.36102e+06	1.29772e+06	2.18645e+06	2236659	1.60961e+06	1.07077e+06	1.71278e+06	630946	546474	1.08775e+06
2248	stachydrine	Xenobiotics	Food component/Plant	34384	LC/MS Pos	100001296	860	144.1	115244	4136-37-2;	C10172	HMDB04827	606947	697169	606710	585284	636933	18960.6	28455.4		24717.9	17639.4	408594	416262	227942	506985	379886	19302.7			21662.7
933	stearate (18:0)	Lipid	Long chain fatty acid	1358	LC/MS Neg	439	5886	283.4	5281	57-11-4;	C01530	HMDB00827	13019381	12380715	11636647	11920010	11136682	13073373	15041835	14213049	17851314	14669838	14958559	14995225	13531678	12564728	12219917	16377856	13130991	15907609	15468700	15658204
942	stearidonate (18:4n3)	Lipid	Long chain fatty acid	33969	LC/MS Neg	100001229	5381	275.3	5312508	111174-40-4 ;	C16300	HMDB06547	51045.3	58366.3	46612.7	32292	44030.9	20101.2	13097.8	11433.5	8784.14	10458.9	56924.1	46587.1	48374	35670	42093.2	20924.7	25611.1	21786.9	18624.6	17727.7
1386	stearoyl sphingomyelin	Lipid	Sphingolipid	19503	GC/MS	1538	2645	311.3	6453725	85187-10-6;85187-10-6 ;	C00550	HMDB01348	2.70277e+06	3.24983e+06	4824789	1947001	2.76163e+06	3.67548e+06	4569804	3.48099e+06	4.85518e+06	4949871	3089867	4.25155e+06	3.42943e+06	4.35082e+06	3.6027e+06	5.34406e+06	3.71869e+06	3887749	4.03591e+06	5104274
1172	stearoylcarnitine	Lipid	Carnitine metabolism	34409	LC/MS Pos	100001391	5300	428.4		18822-91-8;		HMDB00848	18724.6					22220.3		95165.8			20591.1	42686.8	42269.6					15110.2		22046.3
765	sucrose	Carbohydrate	Fructose, mannose, galactose, starch, and sucrose metabolism	1519	LC/MS Neg	935	875	341.2	5988	57-50-1;	C00089	HMDB00258	8096.94	9193.58	16224.3	12263.3	16098.2	38303.1	23864	14611.4	14421.5	18247.8	4190.15	13552.8		67156.3	6531.41	14269.2	10609.8	10017.5	6490.7	5160.35
263	taurine	Amino acid	Cysteine, methionine, SAM, taurine metabolism	32975	LC/MS Pos	512	687	126.1	11234068592	107-35-7;	C00245	HMDB00251	2.07899e+06	2.07163e+06	2.18542e+06	1876156	2032906	1.93711e+06	1.84992e+06	1.96953e+06	1.85049e+06	1.86782e+06	2109870	2276612	2323280	2.10051e+06	2.10566e+06	2057692	2.08076e+06	2436058	2.12038e+06	2.12313e+06
1215	tauro(alpha + beta)muricholate	Lipid	Bile acid metabolism	43167	LC/MS Neg	100004515	4743.7	514.4						350695				3667.42				3021.52	11633.1	7359.95	4643.63		5494.69	22360.4
1180	taurocholate	Lipid	Bile acid metabolism	18497	LC/MS Neg	1648	5122	514.3		145-42-6;	C05122	HMDB00036	4260.24	884135	7574.39	8248.59	8587.68	7828.11	4679.25	3118.63	8865.01	7121.88	42858.2	20782	6913.09	9019.59	12826.1	61822	6223.02		7242.67	8511.19
1213	tauroursodeoxycholate	Lipid	Bile acid metabolism	39378	LC/MS Neg	100002912	5002.6	498.4		14605-22-2;		HMDB00874		18465.9
17	threonine	Amino acid	Glycine, serine and threonine metabolism	1284	LC/MS Pos	564	713	120.1	69710196288	72-19-5;	C00188	HMDB00167	584337	627890	502643	520787	702054	914331	1048820	831570	982571	934778	548368	545844	495561	474367	495009	1.0537e+06	697840	761191	774956	946988
537	threonylleucine	Peptide	Dipeptide	40051	LC/MS Neg	100003204	1952	231.2	4420322	50299-12-2;			30875.3	22968.9	24881.4	20965.1	28478.9	32538.8	35502.5	22590.2	36685.6	26985.4	20896.9	21866.4	23451.7	25027.3	19566.4	36182.4	28001	24146.1	27058.4	26400.3
1598	thymidine	Nucleotide	Pyrimidine metabolism, thymine containing	39539	LC/MS Neg	872	1935	284.8	5789	50-89-5;	C00214	HMDB00273	30126.9	21695.9	20283	21512.6	22758.3	24497	23172.7	27478.2	20150.4	29472.9	27275.6	30846.8	27382.5	35024.2	36338.7	26696.9	34833	35560.3	31576.7	25100.8
301	trans-4-hydroxyproline	Amino acid	Urea cycle; arginine-, proline-, metabolism	1366	GC/MS	1001	1537	140	58106971053	51-35-4;	C01157	HMDB00725	12970772	15095381	15058966	16805824	17149314	5546568	4980726	5708131	5693646	6.92419e+06	12535906	20363988	14504036	22180012	21411948	4.25681e+06	5685493	4571290	6.19585e+06	6374835
58	trans-urocanate	Amino acid	Histidine metabolism	607	LC/MS Pos	537	1119	139.1	736715	104-98-3;	C00785	HMDB00301	235818	80544	71181.9	132618	131202	201027	71370.4	78294.5	85866.5	155103	197650	98067.9	112542	279936	313714	245431	323058	301004	194074	186096
172	tryptophan	Amino acid	Tryptophan metabolism	54	LC/MS Pos	565	2445	205.1	69235166305	73-22-3;	C00078	HMDB00929	3.26705e+06	2925639	2.75981e+06	2.08188e+06	2.62521e+06	2678827	2.6834e+06	2684246	2.90789e+06	2.78862e+06	2.55535e+06	2.67559e+06	2712601	2.52741e+06	2.73409e+06	3.49153e+06	2.56702e+06	2.95307e+06	3.6236e+06	2.83903e+06
113	tyrosine	Amino acid	Phenylalanine & tyrosine metabolism	1299	LC/MS Pos	815	1516	182.1	60576942100	60-18-4;	C00082	HMDB00158	5.75412e+06	6056803	3.71152e+06	3.92374e+06	5.04172e+06	5.65783e+06	5450454	5539502	6.34945e+06	6.5629e+06	4.56032e+06	6.18471e+06	5.38674e+06	5.82305e+06	6817850	7.89851e+06	4901444	5094293	7.39596e+06	6.50633e+06
555	tyrosylglycine	Peptide	Dipeptide	41375	LC/MS Pos	100003598	1596.8	239.1	259323	673-05-5;			62176.9	35277.5	46835.5	17803.6	75561.4	23826.3	38505.2	52204.4	58740	56410	24264.4	47598.7	100671	56768.6	64605.9	71605.5	66854.6	69670.3	87395.2	72301.1
1604	uracil	Nucleotide	Pyrimidine metabolism, uracil containing	605	GC/MS	825	1370.4	241	1174	66-22-8;	C00106	HMDB00300	566969	430957	248996	337992	239289	364579	199399	295106	197340	233315	509890	501455	522602	624487	531942	522647	479003	548419	475217	531073
1572	urate	Nucleotide	Purine metabolism, urate metabolism	1604	GC/MS	1134	1928	441.2		69-93-2;120K5305;	C00366	HMDB00289	116067	131273	38220.2	84714.3	72145.9	71817.3			52962.3	21484.3	141557	157935	80985.9	74369.7	158982	74001.4	92275.4	64071.3	102196	113272
294	urea	Amino acid	Urea cycle; arginine-, proline-, metabolism	1670	GC/MS	533	1223.9	171	117616150869	57-13-6;	C00086	HMDB00294	76838048	62591168	57735300	65598948	62606104	60921124	65368088	63186288	74961840	66305656	54835324	63232588	42050476	75853000	60499620	51392280	52076976	39628756	50986404	57943256
1606	uridine	Nucleotide	Pyrimidine metabolism, uracil containing	606	LC/MS Neg	535	1430	243.1	6029	58-96-8;	C00299	HMDB00296	261632	200060	214174	265945	206525	276355	261150	289167	274877	292957	337714	295087	312413	275158	330900	293201	337642	277101	349375	279840
1613	uridine monophosphate (5' or 3')	Nucleotide	Pyrimidine metabolism, uracil containing	39879	LC/MS Pos	100003366	1079	325		58-97-9;		HMDB00288	373114	433990	400119	392229	404278	454839	418419	427427	388288	433723	410726	426851	410246	486233	397121	467183	399387	440591	371589	383052
227	valine	Amino acid	Valine, leucine and isoleucine metabolism	1649	LC/MS Pos	566	1040	118.1	69710186287	72-18-4;	C00183	HMDB00883	10202974	10414943	8509495	8743083	11095442	10482297	13089738	9641940	12039053	11747223	8802027	8469277	7959163	9314248	9796130	11900305	8883587	9509962	11191293	11120693
1505	xanthine	Nucleotide	Purine metabolism, (hypo)xanthine/inosine containing	3147	LC/MS Pos	1004	1430	153.1	1188	69-89-6;	C00385	HMDB00292	990051	716524	654039	954011	703215	746233	661226	677921	670591	810213	1.06772e+06	1.00371e+06	984186	919851	856229	971115	887082	907943	1.01751e+06	1.06257e+06
854	xylitol	Carbohydrate	Nucleotide sugars, pentose metabolism	4966	GC/MS	543	1677.6	307.2	6912	87-99-0;	C00379	HMDB02917	53968.8	54698.1	67447.2	54525	85169.6	53945.4		62239.2	28034.1	67028.1	68924.8	100428	42193.8	57404.6	76930.4	62758.1	40848.2	90283.2	79314	74328.6
860	xylulose	Carbohydrate	Nucleotide sugars, pentose metabolism	18344	GC/MS	100000421	1668	306.1	5289590	551-84-8;	C00310	HMDB00654	99567	55800	58634	116209	66660	67187	92450	67534	78556	76342	83390	110092	70927	122464	57347	63444	76613	96301	115868	134055

## Sheet: ScaledImpData
												SAMPLE NAME	UCVA-00887-GC-01	UCVA-00888-GC-01	UCVA-00889-GC-01	UCVA-00890-GC-01	UCVA-00891-GC-01	UCVA-00892-GC-01	UCVA-00893-GC-01	UCVA-00894-GC-01	UCVA-00895-GC-01	UCVA-00896-GC-01	UCVA-00897-GC-01	UCVA-00898-GC-01	UCVA-00899-GC-01	UCVA-00900-GC-01	UCVA-00901-GC-01	UCVA-00902-GC-01	UCVA-00903-GC-01	UCVA-00904-GC-01	UCVA-00905-GC-01	UCVA-00906-GC-01
												CLIENT IDENTIFIER	2067	2068	2069	2074	2077	2079	2080	2083	2084	2085	2129	2131	2154	2155	2158	2118	2120	2123	2124	2125
												SAMPLE ID	1642484	1642502	1642490	1642497	1642486	1642505	1642485	1642483	1642493	1642491	1642499	1642498	1642494	1642492	1642507	1642506	1642489	1642500	1642501	1642508
												PARENT SAMPLE ID	1640004	1640005	1640006	1640007	1640008	1640009	1640010	1640011	1640012	1640013	1640014	1640015	1640016	1640017	1640018	1640019	1640020	1640021	1640022	1640023
												LC COLUMN	1	1	1	2	1	2	2	2	2	2	2	1	1	1	2	1	2	1	2	1
												TIME POINT	7 month old	7 month old	7 month old	5 month old	5 month old	6 month old	6 month old	6 month old	4 month old	4 month old	5 month old	5 month old	5 month old	5 month old	5 month old	5 month old	5 month old	5 month old	5 month old	5 month old
												GROUP	Transgenic-Regular	Transgenic-Regular	Transgenic-Regular	Transgenic-Regular	Transgenic-Regular	Transgenic-High Fat	Transgenic-High Fat	Transgenic-High Fat	Transgenic-High Fat	Transgenic-High Fat	Wild -Type-Regular	Wild -Type-Regular	Wild -Type-Regular	Wild -Type-Regular	Wild -Type-Regular	Wild -Type-High Fat	Wild-Type-High Fat	Wild-Type-High Fat	Wild-Type-High Fat	Wild-Type-High Fat
PATHWAY SORTORDER	BIOCHEMICAL	SUPER PATHWAY	SUB PATHWAY	COMP ID	PLATFORM	CHEMICAL ID	RI	MASS	PUBCHEM	CAS	KEGG	Group HMDB	TG_CD	TG_CD	TG_CD	TG_CD	TG_CD	TG_HFD	TG_HFD	TG_HFD	TG_HFD	TG_HFD	WT_CD	WT_CD	WT_CD	WT_CD	WT_CD	WT_HFD	WT_HFD	WT_HFD	WT_HFD	WT_HFD
799	1,5-anhydroglucitol (1,5-AG)	Carbohydrate	Glycolysis, gluconeogenesis, pyruvate metabolism	20675	GC/MS	100000580	1788.7	217.1		154-58-5;	C07326	HMDB02712	0.7605	0.5887	0.5788	0.5491	0.5205	1.5814	1.3001	1.7258	1.5362	1.3671	0.6429	0.6387	0.5458	0.5827	0.5234	1.5999	1.7242	1.2395	1.5458	1.4814
808	1,6-anhydroglucose	Carbohydrate	Glycolysis, gluconeogenesis, pyruvate metabolism	21049	GC/MS	100000939	1679.5	204.1	11412545	498-07-7;		HMDB00640	0.633	0.5653	0.617	0.9462	0.4263	1.8581	1.8421	1.5231	1.9997	2.1664	0.5744	0.6909	0.5893	0.7522	0.5379	1.6193	1.3163	1.0538	1.4526	1.6363
932	10-heptadecenoate (17:1n7)	Lipid	Long chain fatty acid	33971	LC/MS Neg	100001278	5558	267.3	5312435	29743-97-3;			0.8543	1.0131	0.6846	0.6229	0.5151	0.9346	0.7052	0.9132	1.0724	0.9342	1.564	1.3871	0.9707	0.9969	1.0804	1.3126	1.0031	1.2671	1.3211	1.1458
944	10-nonadecenoate (19:1n9)	Lipid	Long chain fatty acid	33972	LC/MS Neg	100001277	5775	295.4	5312513	73033-09-7;			1.1318	0.9548	0.9047	0.7225	0.6872	0.7589	0.7275	1.0101	1.1568	0.9682	1.4926	1.3845	1.1185	1.3512	0.8416	1.1854	1.0139	1.0295	0.9899	0.9304
1016	13-HODE + 9-HODE	Lipid	Fatty acid, monohydroxy	37752	LC/MS Neg	100002196	5270	295.2					0.7861	0.9191	0.9101	0.6487	0.7207	0.97	0.9121	1.5864	1.389	1.6498	1.4287	0.9895	0.7602	1.047	0.9712	1.0105	1.3937	1.3137	1.6503	1.5072
1062	15-methylpalmitate (isobar with 2-methylpalmitate)	Lipid	Fatty acid, branched	38768	LC/MS Neg	100002945	5698	269.4					1.0116	0.8518	1.0044	0.8632	0.7086	0.8159	0.8732	0.8208	1.2	0.908	1.439	1.2813	1.0022	1.1114	0.8659	1.1546	0.9978	1.0725	1.0928	0.8933
1064	17-methylstearate	Lipid	Fatty acid, branched	38296	LC/MS Neg	100002356	5987	297.4	3083779	2724-59-6;			0.7489	1.5381	0.7427	0.7008	0.801	0.9514	2.9029	1.4028	0.2891	0.9845	1.0155	1.2145	1.5619	1.4607	0.6626	0.5742	0.7474	1.0476	1.0348	1.5141
1278	1-arachidonoylglycerophosphoethanolamine*	Lipid	Lysolipid	35186	LC/MS Neg	100001571	5731	500.3				HMDB11517	0.7	0.4724	0.5062	0.212	0.6089	0.9964	1.3405	1.5637	1.2717	1.5878	0.5732	0.5711	0.6891	1.1747	0.4802	1.1229	1.5436	1.2941	1.2535	1.0036
1319	1-arachidonoylglycerophosphoinositol*	Lipid	Lysolipid	34214	LC/MS Neg	100001654	5479	619.4					0.6501	1.0058	0.5255	0.5878	0.4717	1.0535	1.0028	0.6895	0.9972	0.7597	0.7813	1.2149	0.8613	1.1152	0.8564	1.4747	1.031	1.5462	1.4708	1.2381
1364	1-docosahexaenoylglycerol (1-monodocosahexaenoin)	Lipid	Monoacylglycerol	35153	LC/MS Neg	100001481	6180	415.3					1.3882	1.2833	1.4819	0.6456	0.9167	0.6912	0.6757	0.551	0.8717	0.4216	1.4921	1.5944	1.1934	1.0833	1.3838	1.138	0.8582	0.8626	0.7622	1.3697
1330	1-docosahexaenoylglycerophosphoethanolamine*	Lipid	Lysolipid	44633	LC/MS Neg	100002060	5650	524.3					1.1951	0.8095	0.9426	0.5659	0.8022	0.7963	1.0656	1.1212	1.3763	1.0117	0.9883	0.8873	0.9598	1.1942	0.646	1.0691	1.3818	1.1238	0.933	1.0437
1356	1-linoleoylglycerol (1-monolinolein)	Lipid	Monoacylglycerol	27447	LC/MS Neg	100001040	6226	279.2	5283469	2277-28-3;			2.1712	0.8261	1.0038	0.9724	0.6359	0.9365	1.1475	0.8367	1.4952	0.9962	0.9095	0.821	1.1017	1.0764	0.6909	1.7692	1.9572	1.2468	0.9271	1.6792
1276	1-linoleoylglycerophosphoethanolamine*	Lipid	Lysolipid	32635	LC/MS Neg	100001570	5725	476.3				HMDB11507	0.6363	0.8392	0.9357	0.5749	0.9425	0.9443	1.6947	1.9267	2.0387	2.6655	0.8063	0.951	1.0783	1.6278	0.5191	1.1815	1.7472	1.2555	1.0192	0.9808
1354	1-oleoylglycerol (1-monoolein)	Lipid	Monoacylglycerol	21184	LC/MS Neg	100000924	6457	281.4	5283468	111-03-5;		HMDB11567	1.7626	1.3911	1.0779	1.191	1.3286	0.8208	0.7858	0.5589	1.0163	0.8943	1.3086	0.8483	2.006	0.9837	0.8783	0.7003	1.7651	1.1622	0.5079	0.8299
1296	1-oleoylglycerophosphocholine (18:1)	Lipid	Lysolipid	33960	LC/MS Pos	100001272	5700	522.4	16081932	19420-56-5;			0.3794	0.3794	0.7854	0.3794	0.9671	0.3794	1.0097	2.6614	1.3465	1.0487	0.3794	0.3794	0.3794	0.759	0.3794	0.4884	1	1.0403	0.6567	1.2245
1274	1-oleoylglycerophosphoethanolamine	Lipid	Lysolipid	35628	LC/MS Neg	100001569	5928	478.3	9547071	89576-29-4;		HMDB11506	0.5738	0.7045	1.1882	0.4555	0.7361	0.642	0.7662	1.1534	1.3396	1.4294	0.8979	0.7469	0.8429	1.1021	0.6194	1.1571	1.3147	1.6495	1.2059	1.2781
1335	1-oleoylplasmenylethanolamine*	Lipid	Lysolipid	44621	LC/MS Neg	100005372	6105.2	462.5					0.8845	0.603	1.5173	0.668	0.645	0.7308	0.7763	0.7404	1.2631	1.434	0.9113	1.4164	1.0511	1.2869	0.9489	1.2489	1.562	1.2641	1.0549	0.8139
1350	1-palmitoylglycerol (1-monopalmitin)	Lipid	Monoacylglycerol	21127	GC/MS	100000827	2119.5	371.3	14900	542-44-9;			0.841	0.7263	1.0082	0.4446	0.8879	0.8928	0.9009	1.3899	0.9964	0.9583	1.0036	0.804	1.1271	1.1783	1.0942	1.0395	1.0462	0.8756	1.0039	1.0754
1289	1-palmitoylglycerophosphocholine (16:0)	Lipid	Lysolipid	33955	LC/MS Pos	100001263	5671	496.4	86554	17364-16-8;			0.6687	0.6536	1.9443	0.6605	0.7733	0.8863	1.1137	6.8811	1.4947	2.7413	0.5573	0.6909	2.0061	0.7831	0.847	0.852	1.7658	1.7476	1.4108	1.2508
1267	1-palmitoylglycerophosphoethanolamine	Lipid	Lysolipid	35631	LC/MS Neg	100001567	5940	452.3	9547069			HMDB11503	0.7448	0.7512	1.5799	0.5463	0.879	0.5488	0.6689	1.3392	1.5484	2.0164	1.3253	0.8494	0.8996	1.3773	0.5702	0.9979	1.5863	1.5091	1.0863	1.0021
1311	1-palmitoylglycerophosphoinositol*	Lipid	Lysolipid	35305	LC/MS Neg	100001655	5573	571.3					0.9895	1.1376	0.5522	0.9493	0.5227	0.8502	0.7524	0.5227	1.2458	1.4703	1.54	0.8325	1.026	1.3255	1	1.3399	0.7574	1.6079	1.2463	0.8899
1324	1-palmitoylplasmenylethanolamine*	Lipid	Lysolipid	39270	LC/MS Neg	100003000	6153	436.4					0.7273	0.769	1.5754	0.5036	0.811	0.624	0.6282	1.0199	1.2494	1.7412	0.9482	0.7405	0.9801	1.3825	0.6999	1.1113	1.4911	1.5174	1.1402	1.0975
1352	1-stearoylglycerol (1-monostearin)	Lipid	Monoacylglycerol	21188	GC/MS	100000932	2186.6	399.4	24699	123-94-4;31566-31-1;	D01947		0.9342	0.6508	1.0999	0.6057	0.9595	0.9931	1.0509	1.3673	1.2182	1.3652	0.8287	0.7875	0.9611	1.0637	1.0809	0.9755	1.1088	1.0009	1.1839	0.9991
1294	1-stearoylglycerophosphocholine (18:0)	Lipid	Lysolipid	33961	LC/MS Pos	100001271	5844	524.4	497299	19420-57-6;			0.6714	0.3601	1.1369	0.6192	0.8787	0.7846	1.207	6.464	1.3119	1.4937	0.5377	0.4541	0.7173	0.8568	1.0381	0.9619	1.5064	1.7209	1.371	1.4606
1272	1-stearoylglycerophosphoethanolamine	Lipid	Lysolipid	34416	LC/MS Neg	100001461	6200	480.4	9547068	69747-55-3;		HMDB11130	0.9537	0.4528	1.0463	0.5869	0.6381	0.8169	1.3111	1.6078	1.3369	1.993	0.9019	0.8336	0.7083	0.9025	0.6479	1.2673	1.7266	1.3379	1.1534	1.2729
1284	1-stearoylglycerophosphoglycerol	Lipid	Lysolipid	34437	LC/MS Neg	100001462	5826	511.4					0.4559	0.5826	0.8157	0.4566	0.3842	1.1843	1.6316	1.4071	1.3704	1.1877	0.6265	0.5901	0.5678	0.668	0.6446	1.7992	1.6655	2.8995	1.3879	1.3588
1314	1-stearoylglycerophosphoinositol	Lipid	Lysolipid	19324	LC/MS Neg	100000656	5800	599.4		796963-93-4;			1.0301	0.4983	0.9301	0.6608	0.5789	0.4706	0.8475	1.2172	1.8785	2.286	1.2459	0.7879	0.9773	1.4299	0.5401	1.1153	1.0827	1.0227	1.0371	0.8811
316	2-aminobutyrate	Amino acid	Butanoate metabolism	1577	GC/MS	1128	1215.7	130	4396916971251	1492-24-6;	C02261	HMDB00650	0.7033	0.9874	0.5813	0.8671	0.974	1.5904	2.5356	1.2691	1.7289	2.2596	0.6808	0.6017	0.4855	0.4955	0.5493	1.3406	1.2979	1.0126	1.0814	1.2242
1054	2-aminooctanoate	Lipid	Fatty acid, amino	43343	LC/MS Pos	100004227	3384	160.1	69522	644-90-6;		HMDB00991	0.9516	0.8984	0.6015	1.2382	0.973	1.1471	1.0593	1.3122	1.1935	1.1743	0.9032	0.7575	0.4619	0.5681	0.8729	0.9507	1.1703	1.3374	2.0534	1.027
1279	2-arachidonoylglycerophosphoethanolamine*	Lipid	Lysolipid	32815	LC/MS Neg	100001674	5674	500.3					0.7624	0.4062	0.6376	0.4849	0.6999	1.0721	1.5445	1.9995	1.8328	1.7732	0.812	0.826	0.7116	1.0215	0.6199	0.9785	1.5773	1.6916	1.3355	1.2894
1282	2-docosahexaenoylglycerophosphoethanolamine*	Lipid	Lysolipid	34258	LC/MS Neg	100002061	5600	524.3					1.0584	0.9658	1.0443	0.8188	0.8082	0.7724	1.1504	0.929	1.2026	1.0568	0.9128	0.9098	0.9462	1.2502	0.8379	1.0007	1.3588	1.1801	0.9993	1.0753
1025	2-hydroxyglutarate	Lipid	Fatty acid, dicarboxylate	37253	GC/MS	100002070	1576	247	43	40951-21-1;	C02630	HMDB00606	1.1738	1.0824	1.1402	1.0458	1.1858	0.9913	0.7099	0.7422	0.7485	0.6208	1.2154	1.5028	0.9663	0.9113	1.0613	0.9919	1.0081	0.8389	0.6399	1.0931
1357	2-linoleoylglycerol (2-monolinolein)	Lipid	Monoacylglycerol	32506	LC/MS Neg	100000987	5988	279.3	5365676	3443-82-1;		HMDB11538	1.5405	1.0111	0.9372	0.9556	0.8163	0.8879	1.4807	0.6935	1.3506	0.8054	0.6295	1.0599	0.9889	1.1222	0.7272	1.5032	1.7179	1.0225	0.6701	1.3736
1277	2-linoleoylglycerophosphoethanolamine*	Lipid	Lysolipid	36593	LC/MS Neg	100001776	5650	476.4					0.5796	0.7414	0.5796	0.5796	0.5796	1.0492	1.0663	0.5796	1.7915	1.6953	0.5796	0.5796	0.5796	1.2077	0.5796	1	0.5796	0.9943	0.6387	0.9314
239	2-methylbutyrylcarnitine (C5)	Amino acid	Valine, leucine and isoleucine metabolism	35431	LC/MS Pos	100001509	2439	246.1	6426901	31023-25-3;		HMDB00378	1.5937	0.9179	0.8413	0.8139	1.2635	0.9889	1.2601	1.1961	1.6948	1.6409	0.9408	1.1456	0.6661	0.7638	1.0941	1.2956	0.6073	0.6935	1.0055	0.9945
1275	2-oleoylglycerophosphoethanolamine*	Lipid	Lysolipid	35687	LC/MS Neg	100001651	5848	478.3					0.7576	0.997	0.9083	0.8819	1.003	0.4388	0.7948	0.8581	1.5172	1.4832	0.6217	1.8146	1.1091	1.4243	1.0575	0.8651	1.1818	2.0836	1.242	0.8412
1351	2-palmitoylglycerol (2-monopalmitin)	Lipid	Monoacylglycerol	33419	GC/MS	100001048	2108	129	123409	23470-00-0;			0.8681	1.005	1.2151	0.5585	1.0263	0.8857	1.1728	1.2944	1.1888	0.995	0.6995	0.8058	0.8582	0.8873	1.0683	1.0242	1.2872	0.6763	1.0461	0.936
813	2-phosphoglycerate	Carbohydrate	Glycolysis, gluconeogenesis, pyruvate metabolism	35629	GC/MS	100000093	1734	459.1		70195-25-4;	C00631	HMDB03391	3.4893	0.7171	10.6604	0.872	7.0868	1	4.2962	6.386	8.6463	19.7868	0.6785	0.2803	0.3172	0.3217	0.2782	1.9968	0.2782	0.8583	0.6191	1.0355
1315	2-stearoylglycerophosphoinositol*	Lipid	Lysolipid	39223	LC/MS Neg	100003008	5751.6	599.4					1.4992	1.0044	0.7307	0.4727	0.8215	0.8941	1.2955	0.9267	1.6093	1.5536	1.1369	0.9956	1.3992	1.5101	0.5205	1.2817	1.113	0.7481	0.8425	0.7224
114	3-(4-hydroxyphenyl)lactate	Amino acid	Phenylalanine & tyrosine metabolism	32197	LC/MS Neg	240	1395	181.1	9378	6482-98-0;	C03672	HMDB00755	0.8591	0.984	0.6094	0.8106	0.8388	1.19	1.0613	0.8326	0.9872	1.0343	0.9721	1.2172	1.0128	1.1544	1.2945	1.2392	0.9629	0.8869	1.3675	1.4928
166	3-[3-(sulfooxy)phenyl]propanoic acid	Amino acid	Phenylalanine & tyrosine metabolism	45415	LC/MS Neg	100005391	1291.9	245.1	187488	86321-32-6;			0.5279	1	0.5279	0.578	0.5279	0.5279	0.5279	0.5279	0.5279	0.5279	0.5279	2.1092	0.5279	2.9119	1.5785	0.5279	0.5279	0.5279	0.6228	0.5279
1159	3-dehydrocarnitine*	Lipid	Carnitine metabolism	32654	LC/MS Pos	100001508	1020	160.2	6991982	10457-99-5;	C02636	HMDB12154	1.0914	1.1095	1.0039	1.1055	0.9961	0.3658	0.3736	0.4993	0.3606	0.4804	1.9948	2.1179	1.7877	2.2045	2.0795	0.9232	0.8457	1.1067	0.8032	0.9474
1684	3'-dephosphocoenzyme A	Cofactors and vitamins	Pantothenate and CoA metabolism	18289	LC/MS Neg	100000138	2010	686.2	444485	3633-59-8;	C00882	HMDB01373	1.153	1.0036	1.0153	0.6316	1.0338	0.9332	1.8326	0.7693	1.6731	1.1165	0.9964	0.5762	0.366	0.4049	0.6032	2.0223	0.8324	1.2777	1.3421	0.9611
1259	3-hydroxybutyrate (BHBA)	Lipid	Ketone bodies	542	GC/MS	254	1203.5	116.9	441	625-72-9;	C01089	HMDB00357	1.1217	1.1346	0.9179	0.6631	1.2111	0.765	0.5851	0.6978	0.7107	0.6116	1.065	1.373	0.9904	0.8735	1.0096	1.1383	1.5792	1.1102	0.8824	1.0915
1688	3-hydroxybutyryl CoA	Cofactors and vitamins	Pantothenate and CoA metabolism	3116	LC/MS Neg	1237	1771	852.1	521	103404-51-9;	C01144	HMDB01166	0.9621	0.9328	1.0546	0.786	1	0.65	1.1229	0.65	0.9385	1.081	0.995	0.7258	0.6861	1.009	0.7237	1.1259	1.2491	1.0645	1.1487	1.3341
999	3-hydroxydecanoate	Lipid	Fatty acid, monohydroxy	22053	LC/MS Neg	100000997	4681	187.2	26612	5561-87-5;		HMDB02203	0.6201	0.8263	0.6201	0.7882	0.6838	1.326	0.717	1.098	1	1.2544	0.8143	1.0214	1.0359	0.7308	1.1189	0.743	1.3381	1.1402	0.998	1.1436
229	3-hydroxyisobutyrate	Amino acid	Valine, leucine and isoleucine metabolism	1549	GC/MS	111	1205	177.11	11966314	2068-83-9;	C06001	HMDB00336	1.2072	0.9103	0.8893	0.8063	1.1112	1.0123	1.2052	1.0184	1.6571	1.1465	0.9877	1.2306	0.6845	0.837	0.8439	1.4188	0.6271	0.837	0.8751	1.2442
199	3-indoxyl sulfate	Amino acid	Tryptophan metabolism	27672	LC/MS Neg	100000467	2258	212	10258	2642-37-7;		HMDB00682	1.9337	3.5207	2.5508	1.9095	2.0088	1.5854	0.6961	1.0061	0.9334	0.4157	0.823	2.409	0.8498	4.0546	2.0677	0.5559	0.3235	0.4315	0.9939	0.3601
210	3-methyl-2-oxovalerate	Amino acid	Valine, leucine and isoleucine metabolism	15676	LC/MS Neg	100000036	2106	129.2	47	51829-07-3;	C00671	HMDB03736	0.6084	0.9252	1.2916	0.9257	1.0584	1.1103	0.9486	0.7728	1.3254	1.219	1.0338	1	1.1132	0.6084	0.7259	1.0071	0.7025	1.0498	0.8298	0.6946
814	3-phosphoglycerate	Carbohydrate	Glycolysis, gluconeogenesis, pyruvate metabolism	1414	GC/MS	132	1754	299		80731-10-8;	C00597	HMDB00807	4.2548	1.318	13.55	0.9139	6.7949	0.8713	5.2425	7.2847	9.1146	22.9629	0.4765	0.4245	0.3919	0.6795	0.5476	1.7777	0.6521	0.6672	0.5692	1.0861
329	4-guanidinobutanoate	Amino acid	Guanidino and acetamido metabolism	15681	LC/MS Pos	100000096	1085	146.1	500	463-003;463-00-3;	C01035	HMDB03464	1	1.8231	1.0409	0.8383	1.3196	0.7377	0.481	0.3723	0.542	0.4418	1.2158	1.1717	0.6649	2.233	1.6152	0.3723	0.5582	1.4522	0.3723	0.3723
992	4-hydroxybutyrate (GHB)	Lipid	Fatty acid, monohydroxy	34585	GC/MS	100001507	1277	233.1	10413	502-85-2;	C00989	HMDB00710	1.0664	1.0203	0.6758	0.7711	0.6254	0.6693	0.4451	0.389	0.4321	0.3894	1.5816	1.6156	1.8041	1.4411	1.3919	0.747	0.9797	1.0355	1.0608	1.7537
1738	4-hydroxyhippurate	Xenobiotics	Benzoate metabolism	35527	LC/MS Neg	100001423	1439	194	151012	2482-25-9;			0.9746	0.79	1.611	0.9912	0.6406	0.4229	0.4771	1.4554	1.2178	1.8498	1.6556	0.5776	0.8224	1.7382	0.9802	0.6436	1.0088	1.6809	1.0144	1.0686
230	4-methyl-2-oxopentanoate	Amino acid	Valine, leucine and isoleucine metabolism	22116	LC/MS Neg	100000551	2200	129.2	70	816-66-0;	C00233	HMDB00695	0.6941	1.1426	1.1346	0.8602	1.2753	1.0428	1.0048	0.868	1.3652	1.3618	0.7702	0.9842	1.2696	0.5762	1.1158	1.0243	0.8636	0.9539	0.8239	0.9952
319	5-methylthioadenosine (MTA)	Amino acid	Polyamine metabolism	1419	LC/MS Pos	212	2427	298.1	439176	2457-80-9;	C00170	HMDB01173	1.0693	0.9827	1.0246	1.0592	1.04	1.138	1.0716	0.9424	1.0359	0.951	0.9421	0.9699	0.7546	0.9021	0.8993	0.9823	1.0173	0.9283	1.2566	1.2224
336	5-oxoproline	Amino acid	Glutathione metabolism	1494	LC/MS Neg	1021	744	128.2	7405	98-79-3;	C01879	HMDB00267	1.1477	0.76	1.1047	0.8158	0.697	0.7839	0.6212	1.001	0.6105	0.7927	1.1036	1.2625	0.999	1.4003	1.6136	1.2885	1.2732	1.0832	0.7685	0.8264
1406	7-alpha-hydroxycholesterol	Lipid	Sterol/Steroid	35692	GC/MS	100001602	2300	456.2	107722	566-27-8;	C03594	HMDB01496	0.8903	0.319	1.4701	0.6834	0.6169	0.319	0.319	1.3125	1.3799	2.8945	1.3111	0.6066	0.7563	1.4168	0.8497	1.0957	1.564	1.4307	0.9043	0.8847
1407	7-beta-hydroxycholesterol	Lipid	Sterol/Steroid	35092	GC/MS	100001095	2340	456.4	473141	566-27-8;		HMDB06119	1.1508	0.6417	0.9664	0.6521	0.3818	0.5835	0.3316	1	1.3815	2.7357	1.3277	0.3316	0.5899	1.1942	1.1007	0.3829	1.1023	0.6683	1.0852	1.0224
1685	acetyl CoA	Cofactors and vitamins	Pantothenate and CoA metabolism	32484	LC/MS Neg	1830	1900	808.1	444493	102029-73-2;	C00024	HMDB01206	0.8608	1.0241	1.0103	0.6879	1.3023	0.7411	1.6718	0.5985	0.8525	2.0117	0.9458	0.6157	0.4937	0.9897	0.7009	1.8687	2.4633	1.9024	1.5512	2.2812
1160	acetylcarnitine	Lipid	Carnitine metabolism	32198	LC/MS Pos	100000802	1203	204.2	7045767	5080-50-2;	C02571	HMDB00201	1.0137	1.038	0.9842	1.035	0.9717	0.7659	0.8054	0.7521	0.8379	0.8685	1.0054	1.0749	1.0526	1.0509	0.9946	0.9148	0.9657	1.0436	1.0195	1.0233
895	acetylphosphate	Energy	Oxidative phosphorylation	15488	GC/MS	1211	1263	211	186	94249-01-1;	C00227	HMDB01494	0.9121	1.0736	1.0125	0.6598	1.0354	0.5965	1.1601	1.0631	1.2139	1.3475	0.9576	0.9329	1.0748	1.4635	0.9565	0.7757	0.7933	0.98	1.107	0.9875
1516	adenine	Nucleotide	Purine metabolism, adenine containing	554	GC/MS	880	1804.2	264	190	73-24-5;	C00147	HMDB00034	0.8819	1.0063	0.9832	0.9792	1.0725	1.1606	1.2106	0.9268	1.4367	1.4377	1.0121	0.8917	0.7717	0.9937	0.87	1.2638	1.14	0.8613	0.9355	1.2019
1517	adenosine	Nucleotide	Purine metabolism, adenine containing	555	LC/MS Pos	798	1650	268.1	60961	58-61-7;	C00212	HMDB00050	1.0757	0.9533	0.7944	0.8955	1.2044	0.9575	1.7798	0.7021	0.7021	0.7477	1.0733	1.1875	1.1366	1.4464	1.1874	0.7021	0.7358	0.8857	0.8341	1.0425
1524	adenosine 2'-monophosphate (2'-AMP)	Nucleotide	Purine metabolism, adenine containing	36815	LC/MS Neg	100001694	1497	346.1		130-49-4;	C00946	HMDB11617	2.0913	0.6006	1.4899	0.5074	0.6381	1.2231	0.9922	1.1837	1.6669	1.2734	1.7445	0.4572	0.5554	0.5738	0.6309	1.0078	0.7913	1.4404	1.4697	0.9794
1526	adenosine 5'-monophosphate (AMP)	Nucleotide	Purine metabolism, adenine containing	32342	LC/MS Pos	209	1210	348.1	15938965	149022-20-8;	C00020	HMDB00045	0.4316	1.0037	1.1855	0.6154	0.7116	0.9963	0.891	0.8394	0.8695	1.1366	0.9368	1.0285	1.4892	1.1022	0.8316	0.9796	1.3706	1.0713	1.2761	1.1061
962	adrenate (22:4n6)	Lipid	Long chain fatty acid	32980	LC/MS Neg	100001193	5684	331.3	5497181	2091-25-0;	C16527	HMDB02226	2.5723	0.3118	0.6544	1.9994	0.3273	0.8825	1.79	1.1847	1.7821	1.6992	0.7496	0.7179	0.633	0.8379	0.4083	2.0912	1.9423	1.6049	1.1175	0.6098
33	alanine	Amino acid	Alanine and aspartate metabolism	1126	GC/MS	811	1147.6	115.9	5950	56-41-7;	C00041	HMDB00161	0.9699	0.9903	0.8817	0.9101	0.926	1.196	1.0294	0.9867	1.1991	1.1224	0.9061	1.0606	0.8841	0.887	1.0097	1.276	1.1288	0.9671	1.1099	1.2073
371	alanylleucine	Peptide	Dipeptide	37093	LC/MS Pos	100001890	2150	203	259583	1638-60-4;			0.8765	0.9066	0.9915	0.501	1.0085	1.1192	1.0782	0.9397	1.2973	1.0906	0.795	1.7934	0.9524	0.9207	0.6272	1.4058	1.0292	0.8304	1.4091	1.1043
381	alanylphenylalanine	Peptide	Dipeptide	38679	LC/MS Pos	100002700	2422	237.2	2080	3061-90-3;			0.6604	1.4041	1.0456	0.8743	0.9362	1.121	0.7289	1.0004	1.2297	1.1199	0.5307	1.0045	0.5307	0.8235	0.653	1.0586	0.6405	1.2467	1	0.7534
388	alanyltyrosine	Peptide	Dipeptide	37098	LC/MS Pos	100001885	1713	253	5723194099800				1.0503	1.1959	0.7259	0.7806	0.7751	1.263	0.6306	0.857	0.9354	0.9729	1.0271	0.6977	0.5523	0.8046	1.0537	1.3	1.1289	1.1542	1.3741	1.1855
1573	allantoin	Nucleotide	Purine metabolism, urate metabolism	1107	GC/MS	1002	1809.8	518.3	204	97-59-6;	C02350	HMDB00462	1.6279	1.2942	1.5177	1.5705	1.2758	0.6545	0.3063	0.4147	0.4221	0.3851	1.3013	2.208	1.1609	1.7348	1.751	0.6112	0.8391	0.5312	0.5561	0.2495
235	alpha-hydroxyisovalerate	Amino acid	Valine, leucine and isoleucine metabolism	33937	LC/MS Neg	100001300	1142	117.1	99823	600-37-3;		HMDB00407	0.868	0.9918	1.0908	0.6524	0.9588	1.0732	1.266	1.0975	1.1768	1.7763	0.8228	0.7783	0.918	1.0214	0.8973	1.0021	0.9561	0.9979	1.0331	1.1508
1707	alpha-tocopherol	Cofactors and vitamins	Tocopherol metabolism	1561	GC/MS	1105	2305.4	502.5	14985	59-02-9;10191-41-0;	C02477	HMDB01893	0.7954	0.8414	0.8939	0.6677	0.676	2.0655	1.9046	1.1848	1.2216	0.6071	0.5475	0.8548	1.0931	1.0719	0.5863	1.568	1.5158	0.9281	1.5076	1.4052
646	anserine	Peptide	Dipeptide derivative	15747	LC/MS Neg	100000044	1126	239.2	6992114112072	10030-52-1;	C01262	HMDB00194	0.9268	0.9797	0.9415	0.9085	0.9276	1.0295	0.9869	0.9369	0.9887	1.0013	1.0271	1.0028	0.9853	1.0217	0.9987	1.042	1.1006	1.0467	1.0851	1.0289
835	arabitol	Carbohydrate	Nucleotide sugars, pentose metabolism	15964	GC/MS	100000012	1687.5	217	94154	7643-75-6;	C00474	HMDB01851	1.5308	1.4875	1.7783	1.6364	1.81	0.8808	0.893	0.7413	0.8458	0.7384	0.9551	1.7556	0.859	2.6112	1.8789	1.0019	1	0.6976	0.4414	0.4414
955	arachidonate (20:4n6)	Lipid	Long chain fatty acid	1110	LC/MS Neg	229	5525	303.4	444899	506-32-1;	C00219	HMDB01043	0.6938	0.673	0.6192	0.5332	0.4939	1.3552	1.0783	1.1809	1.2298	1.0505	0.888	0.9495	0.9049	0.7102	0.7896	1.4706	1.266	1.2716	1.4424	1.2638
289	arginine	Amino acid	Urea cycle; arginine-, proline-, metabolism	1638	LC/MS Pos	231	650	175.2	232	1119-34-2;	C00062	HMDB00517	1.107	0.9211	0.7553	0.6765	1.6429	1.253	1.9438	1.0995	0.9383	1.1431	0.7735	0.7554	0.6574	0.6831	0.6039	1.4123	0.7669	1.1386	1.0617	1.1404
1625	ascorbate (Vitamin C)	Cofactors and vitamins	Ascorbate and aldarate metabolism	1640	GC/MS	233	1850.1	332.1		134-03-2;	C00072	HMDB00044	1.0155	1.7451	0.5097	1.4128	1.3635	1.6787	0.9845	0.2214	0.6829	0.3109	0.682	2.1669	1.1938	0.9198	1.9404	1.4729	1.3441	0.5934	0.8098	0.7089
24	aspartate	Amino acid	Alanine and aspartate metabolism	15996	GC/MS	234	1529.7	232	5960	56-84-8;	C00049	HMDB00191	0.8716	0.9572	0.5989	1.0849	0.7536	1.4384	1.0596	0.9513	1.0428	0.789	0.9148	0.946	0.7766	1.4237	1.3221	1.0439	1.2778	1.0977	1.1924	0.9042
470	aspartylleucine	Peptide	Dipeptide	40068	LC/MS Pos	100003158	2310	247.2	332962	3062-14-4;			1.116	0.7607	1.0988	0.8296	1.5739	1.1586	0.8866	1.3827	1.1833	1.1586	1.5483	0.8257	0.7294	0.8644	0.8913	1.1829	0.9552	1.0448	0.8916	0.8846
28	beta-alanine	Amino acid	Alanine and aspartate metabolism	55	GC/MS	244	1451.8	174	2394755801	56-41-7;107-95-9;	C00099	HMDB00056	0.8441	1.3605	0.9921	1.0971	0.9341	0.875	0.891	0.6456	0.8339	1.0673	1.0263	1.0578	1.2191	1.7824	1.4895	0.693	0.5723	0.7832	1.0079	1.1281
1143	butyrylcarnitine	Lipid	Fatty acid metabolism (also BCAA metabolism)	32412	LC/MS Pos	100001054	2007	232.2	213144	25576-40-3;	C02862	HDMB02013	1.3112	1.035	1.1728	1.2288	1.0931	0.965	0.5162	0.7755	0.7654	0.4654	1.2436	1.1972	1.5038	1.3663	1.2987	0.3345	0.5542	0.4467	0.5736	0.4403
1445	campesterol	Lipid	Sterol/Steroid	39511	GC/MS	100001269	2353	343.4	173183	474-62-4;	C01789	HMDB02869	0.7158	0.6381	0.5765	0.4359	0.4359	1.3986	1.0897	1.1139	0.753	1.2908	0.6924	0.4359	0.6668	0.6249	0.4359	1	1.5681	1.0574	1.0179	1.1288
916	caprate (10:0)	Lipid	Medium chain fatty acid	1642	LC/MS Neg	888	5092	171.2	2969	112-37-8;	C01571	HMDB00511	0.9434	1.0649	0.9468	1.0444	0.9968	0.8584	1.0032	0.8744	0.8806	1.0407	1.029	1.0218	1.0331	0.7621	0.7822	1.3644	0.7087	1.3264	0.7716	1.2875
912	caproate (6:0)	Lipid	Medium chain fatty acid	32489	LC/MS Neg	926	2766	115.2	8892	142-62-1;	C01585	HMDB00535	0.7298	0.794	0.7174	0.9428	0.9555	1.1434	0.8413	0.6476	1.1547	0.839	1.0958	1.1401	1.149	1.0445	0.8737	1.1559	1.4056	1.3778	1.1053	0.8803
914	caprylate (8:0)	Lipid	Medium chain fatty acid	32492	LC/MS Neg	932	4367	143.2	379	124-07-2;	C06423	HMDB00482	1	0.955	0.643	0.5486	0.8437	1.0762	0.7351	1.1253	0.6299	1.1048	0.9522	1.2175	1.1551	0.9556	1.2294	1.033	1.1464	0.7546	0.5486	1.2722
1158	carnitine	Lipid	Carnitine metabolism	15500	LC/MS Pos	100000007	702	162.2	10917	461-05-2;	C00318		1.3385	1.1892	1.1395	1.1278	1.162	1.0779	1.0121	1.0708	1.0401	0.9368	0.9061	0.9624	0.8114	0.9002	0.8235	1.1982	0.9269	0.9471	0.8915	0.9879
644	carnosine	Peptide	Dipeptide derivative	1768	LC/MS Neg	249	813	225.2	4392246992100	305-84-0;	C00386	HMDB00033	1.0426	1.0966	1.0467	1.0047	0.9767	0.9928	0.8654	1.0564	1.0306	1.096	0.9953	0.9578	0.9883	1.0646	1.0287	0.9054	0.9101	0.9504	1.0057	0.991
1745	catechol sulfate	Xenobiotics	Benzoate metabolism	35320	LC/MS Neg	100001605	1928	188.9	3083879	120-80-9;	C00090		2.6876	4.5028	1.8514	2.8866	2.3088	0.1912	0.1084	0.1084	0.1084	0.1084	1	3.976	0.5489	5.5135	2.8405	0.2329	0.4852	0.3779	0.6519	0.1488
192	C-glycosyltryptophan*	Amino acid	Tryptophan metabolism	32675	LC/MS Pos	100001949	1912	367.1					0.7629	0.6779	0.8609	1.0363	0.7889	1.0035	0.7201	1.0789	1.1364	1.1854	0.6981	1.0426	1.1146	0.853	1.2351	0.8262	1.0646	0.8906	1.3776	0.9965
1243	chiro-inositol	Lipid	Inositol metabolism	37112	GC/MS	100001859	1857	318.1		643-12-9;			1	1.3473	1.1827	1.36	1.3619	0.5822	0.3155	0.4599	0.2301	0.2158	1.1965	1.215	1.0275	1.3687	1.506	0.3747	0.5936	0.2158	0.2718	0.2909
1403	cholesterol	Lipid	Sterol/Steroid	63	GC/MS	266	2316.9	329.3	6432564	57-88-5;	C00187	HMDB00067	0.8175	0.8693	1.1346	0.7633	0.8438	0.9902	1.0591	0.9959	1.0628	1.1113	0.9204	1.1338	0.9588	1.2272	1.0041	1.0889	1.2495	0.9363	0.9537	1.0276
1222	choline phosphate	Lipid	Glycerolipid metabolism	34396	LC/MS Pos	267	695	184.1	135437	72556-74-2;	C00588		1.997	0.7426	0.7426	0.7426	2.1045	0.7426	1.8391	0.9029	0.7788	0.7898	0.7426	1	2.0613	2.1104	0.7426	0.8003	2.1646	0.7426	0.7708	0.7426
2269	cinnamoylglycine	Xenobiotics	Food component/Plant	38637	LC/MS Neg	100002253	3139	204.1	709625	16534-24-0 ;			0.8061	2.7557	0.6781	1.1591	0.8409	0.5511	0.5511	0.5511	0.5511	0.5511	0.5511	4.1323	0.5511	7.4743	2.925	0.5511	0.5511	0.5511	0.5525	0.5511
937	cis-vaccenate (18:1n7)	Lipid	Long chain fatty acid	33970	GC/MS	100001228	1987	339.3	5282761	506-17-2;	C08367		0.794	0.5352	0.825	0.4256	0.7233	1.0111	0.8972	1.0508	1.0123	0.7213	1.0004	1.2673	0.841	1.2985	0.9815	1.4159	1.3818	1.3852	0.9996	1.0807
873	citrate	Energy	Krebs cycle	1564	GC/MS	1124	1763.4	273.1	311	77-92-9;	C00158	HMDB00094	0.9117	1.0012	0.7434	0.9988	0.8021	0.9161	0.7896	0.6572	0.6928	0.6934	1.1168	1.4161	0.9711	1.4754	1.2875	1.2345	1.5739	1.2429	1.3073	1.3546
297	citrulline	Amino acid	Urea cycle; arginine-, proline-, metabolism	2132	LC/MS Pos	391	715	176.1	833	372-75-8;	C00327	HMDB00904	0.907	0.9677	0.9151	1.0392	1.0805	0.7758	0.7305	0.9012	0.6658	0.904	1.0936	1.0199	1.0328	1.0628	1.0103	1.2675	0.9878	0.9897	1.0391	1.1577
1683	coenzyme A	Cofactors and vitamins	Pantothenate and CoA metabolism	2936	LC/MS Neg	270	1600	766.1	317	85-61-0;18439-24-2;	C00010	HMDB01423	0.9322	0.9178	1.1833	0.7948	0.9107	0.8879	1.6239	0.7827	1.4214	1.342	1.0678	0.7332	0.4543	0.6038	0.678	2.4969	1.314	1.3011	1.2551	1.4965
311	creatine	Amino acid	Creatine metabolism	27718	LC/MS Pos	1221	758	132.1	586	57-00-1;	C00300	HMDB00064	0.9142	1.0861	1.0371	1.0472	0.9643	0.9075	0.9141	0.8638	0.8752	1.0119	0.9881	1.018	0.9471	0.979	1.0328	1.0901	0.9795	1.0427	1.0862	1.0514
312	creatinine	Amino acid	Creatine metabolism	513	LC/MS Pos	275	730	114.1	588	60-27-5;	C00791	HMDB00562	0.9387	0.9985	0.9153	0.8583	1.0015	1.0922	1.0045	0.8507	1.0143	0.9655	0.9211	0.9517	1.0177	0.9461	1.0425	1.2249	0.9933	1.1703	1.0361	1.1189
338	cysteine-glutathione disulfide	Amino acid	Glutathione metabolism	35159	LC/MS Pos	100001437	821	427.1	4247235	13081-14-6;		HMDB00656	1.786	0.7683	1.3543	0.8268	0.4574	0.5372	0.599	1.2819	0.9794	1.26	0.9183	0.7082	1.0206	1.2119	1.1383	0.7591	0.7245	1.4819	1.2462	1.1403
1577	cytidine	Nucleotide	Pyrimidine metabolism, cytidine containing	514	LC/MS Neg	827	1351	242.1	6175	65-46-3;	C00475	HMDB00089	1.0621	0.6324	0.6775	0.7423	0.5899	0.9535	0.8092	0.9329	0.7845	0.9975	1.4709	1.4262	1.5053	1.4184	1.3416	1.0025	1.3281	1.3771	1.3956	0.9372
1581	cytidine 5'-monophosphate (5'-CMP)	Nucleotide	Pyrimidine metabolism, cytidine containing	2372	LC/MS Pos	282	887	324	7058165	63-37-6;	C00055	HMDB00095	1.0677	1.4313	1.1677	1.2902	0.9948	1.2525	0.9989	0.8697	1.0011	0.7953	1.1522	0.9534	0.9852	1.069	1.0319	1.237	0.9394	0.8311	0.9339	0.7791
1626	dehydroascorbate	Cofactors and vitamins	Ascorbate and aldarate metabolism	1659	GC/MS	301	1800	245.1	835	490-83-5;	C05422	HMDB01264	1.1884	1.2282	1.0601	0.5034	0.9343	0.5034	0.5034	0.5034	1.7026	2.7254	0.6873	0.5243	0.5034	0.5034	0.5034	0.5034	0.9399	0.8835	1.0925	0.5034
1157	deoxycarnitine	Lipid	Carnitine metabolism	36747	LC/MS Pos	100001662	759	146.1	725	6249-56-5;	C01181	HMDB01161	1.3403	1.3542	0.9726	1	1.354	0.4989	0.4989	0.4989	0.6856	0.773	1.0393	1.0456	1.306	1.4557	1.2331	0.696	0.4989	0.7427	0.6922	0.6391
951	dihomo-linoleate (20:2n6)	Lipid	Long chain fatty acid	17805	LC/MS Neg	1231	5722	307.3	6439848	2091-39-6;	C16525		0.6805	0.4706	0.6507	0.4372	0.4854	1.0984	1.1057	1.6126	1.662	1.385	0.9016	0.8899	0.7401	0.7383	0.4932	1.4457	1.2359	1.2341	1.2769	1.1261
903	dihomo-linolenate (20:3n3 or n6)	Lipid	Essential fatty acid	35718	LC/MS Neg	100001739	5600	305.4	5312529	17046-59-2 ;	C03242	HMDB02925	0.8037	0.7248	0.6108	0.5263	0.4772	1.262	0.9447	1.13	1.1507	0.9355	1.0553	1.0817	0.8754	0.7634	0.7841	1.5991	1.3525	1.5747	1.4374	1.347
960	docosadienoate (22:2n6)	Lipid	Long chain fatty acid	32415	LC/MS Neg	100001182	6017	335.4	5282807	7370-49-2 ;	C16533		1.0227	0.6616	0.5417	0.372	0.7509	1.2654	1.0377	1.5733	0.9418	0.914	1.012	1.2502	0.9765	0.822	0.7294	0.988	1.0176	1.1235	1.3561	1.286
907	docosahexaenoate (DHA; 22:6n3)	Lipid	Essential fatty acid	19323	LC/MS Neg	100000665	5518	327.3	445580	6217-54-5;	C06429	HMDB02183	1.206	1.1581	1.0693	0.8524	0.6998	0.9945	0.6105	0.6427	0.7251	0.5106	1.4942	1.5706	1.4051	1.0108	1.2035	1.207	0.8549	0.964	1.0055	0.9533
905	docosapentaenoate (n3 DPA; 22:5n3)	Lipid	Essential fatty acid	32504	LC/MS Neg	100001181	5574	329.4		2234-74-4 ;	C16513	HMDB01976	1.2944	1.2885	1.0599	0.9497	0.8015	1.0368	0.4842	0.763	0.6901	0.4848	1.8015	1.8689	1.548	1.0076	1.2394	1.3851	0.9107	0.9924	0.933	0.8273
906	docosapentaenoate (n6 DPA; 22:5n6)	Lipid	Essential fatty acid	37478	LC/MS Neg	100001580	5625	329.4	6441454	25182-74-5;	C16513	HMDB13123	0.7778	0.301	0.6399	0.4879	0.3779	1.4169	1.3685	1.6828	1.9308	1.342	0.6619	0.7612	0.9683	0.6858	0.5926	1.0391	1.0317	1.2681	1.5308	1.1853
904	eicosapentaenoate (EPA; 20:5n3)	Lipid	Essential fatty acid	18467	LC/MS Neg	2050	5442	301.3	446284	10-2005-9;10417-94-4;	C06428	HMDB01999	1.8036	1.5657	1.2567	1.1447	1.1013	0.4518	0.2322	0.3916	0.4269	0.259	2.4745	2.2518	1.729	1.3083	1.3589	0.8987	0.6156	0.7508	0.7074	0.605
949	eicosenoate (20:1n9 or 11)	Lipid	Long chain fatty acid	33587	LC/MS Neg	100001335	5955	309.4				HMDB02231	0.9515	1.0431	0.8397	0.5674	0.7603	0.9893	0.9148	1.1273	1.2079	0.9804	1.319	1.4257	0.9686	0.9674	0.9323	1.1982	1.0107	1.2797	1.1952	1.266
2283	equol sulfate	Xenobiotics	Food component/Plant	40478	LC/MS Neg	100003429	3625	321.2					0.7704	1.4702	0.9514	1.0486	0.8621	0.2883	0.2883	0.2883	0.2883	0.2883	0.7123	1.4894	0.2883	1.6774	1.184	0.2883	0.2883	0.2883	0.2883	0.2883
2214	ergothioneine	Xenobiotics	Food component/Plant	37459	LC/MS Pos	100002154	847	230.2	3032311	58511-63-0;	C05570	HMDB03045	1.2117	1.3487	0.6772	0.9974	0.9197	0.9121	0.4128	0.465	0.6101	0.2964	1.0498	1.4063	1.1442	1.2311	1.1213	1.195	0.7134	1.0026	0.7518	1.0578
2361	erythritol	Xenobiotics	Sugar, sugar substitute, starch	20699	GC/MS	100000846	1517.5	217		149-32-6;	C00503	HMDB02994	1.1498	1.0168	0.9119	0.8034	1.1621	0.9235	0.8247	0.9832	1.0594	1.0354	0.6478	1.3971	0.6979	1.2294	1.4058	1.5854	1.1849	0.6812	0.9385	0.9025
1223	ethanolamine	Lipid	Glycerolipid metabolism	1497	GC/MS	420	1304	174.1		141-43-5;	C00189	HMDB00149	0.778	1.1275	0.6692	0.7486	0.6979	1.1706	0.4915	0.9633	0.5791	0.737	0.9935	1.0065	1.1159	1.1554	1.0755	1.4912	0.9084	1.0842	1.3709	1.2452
1700	flavin adenine dinucleotide (FAD)	Cofactors and vitamins	Riboflavin metabolism	2134	LC/MS Neg	327	2413	784.1	643975	146-14-5;84366-81-4;	C00016	HMDB01248	0.78	0.8226	0.9194	0.7069	0.7347	1.0345	0.9832	1.0824	1.0108	1.0136	0.9722	0.9984	1.0016	0.9777	0.9553	1.1065	1.1416	1.0812	1.1235	1.1244
737	fructose	Carbohydrate	Fructose, mannose, galactose, starch, and sucrose metabolism	577	GC/MS	878	1758	217	5984	57-48-7;	C00095	HMDB00660	1.2578	1.086	1.7966	0.7965	2.255	1.4741	3.2464	1.9091	2.3074	2.6156	0.8744	0.96	0.5539	0.9203	0.6741	1.027	0.7383	0.6556	0.6343	0.973
809	fructose-6-phosphate	Carbohydrate	Glycolysis, gluconeogenesis, pyruvate metabolism	12021	GC/MS	1232	1994.9	315.1		103213-47-4;	C05345	HMDB00124	3.9998	2.3626	23.4504	0.9526	15.7194	1.0474	27.294	1.2766	2.8314	16.918	0.7407	0.514	0.4648	0.632	0.5626	0.9158	0.5846	0.5385	1.116	0.6453
888	fumarate	Energy	Krebs cycle	1643	GC/MS	330	1382.1	245		100-17-8;	C00122	HMDB00134	1.2984	1.4518	0.7507	0.949	1.0266	1.1971	1.0509	0.9734	0.6595	0.6007	0.7288	1.4666	0.6728	1.5355	0.9479	1.2104	1.4617	0.8827	0.7991	1.0808
738	galactitol (dulcitol)	Carbohydrate	Fructose, mannose, galactose, starch, and sucrose metabolism	1117	GC/MS	1003	1849.2	319.1	11850	608-66-2;	C01697	HMDB00107	1.1642	1.2064	1.4011	1.0423	1.3539	0.8999	0.7284	0.8684	0.8788	0.8674	1.2227	1.4005	1.1556	1.412	1.0322	0.7729	0.9678	0.8174	0.8487	0.7942
49	gamma-aminobutyrate (GABA)	Amino acid	Glutamate metabolism	1416	GC/MS	141	1539.7	304.1	6992099119	56-12-2;	C00334	HMDB00112	1.0224	0.9011	0.7154	0.9776	0.5012	1.0241	0.5023	0.6127	0.4993	0.2905	1.9329	2.0021	2.0454	1.1267	1.9206	0.8509	0.847	1.0517	1.3334	2.4539
652	gamma-glutamylleucine	Peptide	gamma-glutamyl	18369	LC/MS Pos	1268	2744	261.2	151023	2566-39-4;		HMDB11171	1.0689	1.3492	0.9396	1.1278	1.5287	0.8917	0.8531	1.8268	0.7058	1.4526	0.7058	0.9229	0.9582	1.2567	0.9162	0.7222	0.7058	2.0194	1	0.7058
806	glucose	Carbohydrate	Glycolysis, gluconeogenesis, pyruvate metabolism	20488	GC/MS	572	1866.8	217.1	79025	50-99-7;	C00031	HMDB00122	1.0576	1.0325	1.2211	0.874	1.2037	1.2657	1.4846	1.1627	1.2577	1.4171	0.5947	0.6755	0.4278	0.8321	0.7591	1.1277	0.9675	0.817	0.8161	0.6509
805	glucose 1-phosphate	Carbohydrate	Glycolysis, gluconeogenesis, pyruvate metabolism	33755	GC/MS	1233	1853	217.1	65533	56401-20-8;	C00103	HMDB01586	2.2421	2.1319	6.6802	1.1146	5.3293	1.0326	9.5308	0.9005	0.9018	5.925	0.626	0.8569	0.612	0.6892	0.9969	1.1698	1.0031	0.3984	0.5419	0.717
804	glucose-6-phosphate (G6P)	Carbohydrate	Glycolysis, gluconeogenesis, pyruvate metabolism	31260	GC/MS	291	2042.7	387.2		103192-55-8;	C00668	HMDB01401	6.6521	3.1913	42.1891	1.491	25.8938	1.0886	46.8356	1.4355	4.2823	31.7062	0.4169	0.2415	0.1964	0.5789	0.3674	0.9114	0.7075	0.6989	0.611	0.7689
41	glutamate	Amino acid	Glutamate metabolism	57	LC/MS Pos	561	700	148.1	611	56-86-0;	C00025	HMDB03339	1.0093	1.0062	1.0522	0.8699	1.1673	0.9568	1.2661	1.0454	1.0462	1.3225	0.8845	1.0496	0.9938	0.9468	1.0706	0.9264	0.8643	0.9572	0.8742	0.9005
47	glutamine	Amino acid	Glutamate metabolism	53	LC/MS Pos	563	684	147.2	5961	56-85-9;	C00064	HMDB00641	0.8386	1.0193	1.1187	0.9837	1.1376	1.0881	1.0883	1.0668	1.0394	1.1726	0.8623	0.9687	0.9579	0.9709	0.9976	0.8599	1.0131	1.0024	0.8691	0.892
337	glutathione, oxidized (GSSG)	Amino acid	Glutathione metabolism	27727	LC/MS Pos	448	1535	613.1	6535911215652	103239-24-3;	C00127	HMDB03337	1.1695	1.125	0.957	0.8755	0.9832	0.7553	0.7741	1.0711	1.0057	1.097	0.9943	1.1007	1.0653	1.2133	1.1521	1.0414	0.8865	0.913	0.8426	0.8117
334	glutathione, reduced (GSH)	Amino acid	Glutathione metabolism	2127	LC/MS Pos	496	1274	308.1	124886	70-18-8;	C00051	HMDB00125	0.7336	1.1172	0.5049	1.357	1.0297	2.024	0.7735	0.5539	0.5787	0.4671	0.9703	1.5893	1.1825	1.1837	1.1648	1.4592	1.1153	0.7532	0.8916	0.8671
801	glycerate	Carbohydrate	Glycolysis, gluconeogenesis, pyruvate metabolism	1572	GC/MS	1052	1360.7	189	752	600-19-1;	C00258	HMDB00139	1.543	0.9739	1.8035	0.7599	1.3846	1.0999	1.456	2.1986	2.1462	3.7736	0.6448	0.3721	0.3242	0.6019	0.4377	1.2349	0.7308	0.6961	0.7699	1.0261
1227	glycerol	Lipid	Glycerolipid metabolism	15122	GC/MS	1254	1311	205	753	56-81-5;	C00116	HMDB00131	0.9648	0.9832	0.8987	0.7986	0.8582	0.9444	0.8252	1.0964	0.9758	0.9722	1.0988	1.2333	1.0653	1.0168	0.9389	1.146	1.1048	1.1244	1.069	1.254
1229	glycerol 3-phosphate (G3P)	Lipid	Glycerolipid metabolism	15365	GC/MS	100000258	1719.7	357.1	754	29849-82-9;	C00093	HMDB00126	1.444	0.6892	1.3498	0.6071	1.9698	0.7525	1.4325	1.182	1.3927	4.0915	0.7299	1.0135	0.793	0.9865	0.9384	1.1172	1.3601	0.92	0.8802	0.8948
1230	glycerophosphorylcholine (GPC)	Lipid	Glycerolipid metabolism	15990	LC/MS Pos	100000269	694	258.1	657272	28319-77-9;	C00670	HMDB00086	1.1851	0.88	0.9874	0.8149	0.8562	1.0212	1.0042	1.1984	0.9958	1.02	0.9932	0.9252	0.9017	0.9318	0.9257	1.3402	1.3613	1.2883	1.2038	1.1676
1	glycine	Amino acid	Glycine, serine and threonine metabolism	11777	GC/MS	340	1166	101.9	5257127750	56-40-6;	C00037	HMDB00123	1.0167	1.129	1.1065	1.5076	1.3644	0.7298	0.6245	0.6968	0.7373	0.7868	1.0719	1.5679	1.5846	2.1602	1.7912	0.6842	0.9833	0.7472	0.9242	0.9014
1775	glycolate (hydroxyacetate)	Xenobiotics	Chemical	15737	GC/MS	203	1119	177	3698251757	79-14-1;	C00160	HMDB00115	1.423	1.4099	0.9966	1.0733	1.0695	0.7575	0.7698	0.9259	0.8812	1.2853	1.1728	0.9809	1.0355	1.0034	0.957	0.9384	1.033	0.8066	1.1846	0.7854
356	glycylisoleucine	Peptide	Dipeptide	36659	LC/MS Pos	100001790	2080	189.1		19461-38-2;			0.8368	0.6332	0.8559	0.7225	0.6332	0.6332	1.2509	0.6332	1.0123	1.248	0.6332	1.0851	0.9584	1.0001	1.1354	1.2683	0.745	0.6332	0.6332	0.9999
357	glycylleucine	Peptide	Dipeptide	34398	LC/MS Pos	100001258	2236	189.1	928431548899	869-19-2;	C02155	HMDB00759	1.1658	0.8847	1.217	0.9142	0.9123	0.8366	1.4	1.0019	1.4492	0.9981	0.6243	1.0193	0.6906	1.0122	1.0395	1.246	0.9466	0.7432	0.7982	1.0887
350	glycylvaline	Peptide	Dipeptide	18357	LC/MS Pos	100000487	1572	175.1	27248076994979	1963-21-9;			1.1387	0.8903	0.6778	0.946	0.5672	0.9015	1.2461	1.3179	1.1559	0.728	0.7451	1.4113	1.2205	1.1121	0.7069	1.054	0.5956	1.2764	1.2362	0.7739
1547	guanosine	Nucleotide	Purine metabolism, guanine containing	1573	LC/MS Neg	1099	1675	282.1	6802	118-00-3;	C00387	HMDB00133	1.2742	0.9023	0.9028	0.8811	0.6078	0.8685	0.6692	0.763	0.8511	0.7547	1.5543	1.3939	1.335	1.3118	1.3612	0.8827	1.0972	1.1022	1.1958	1.1196
1550	guanosine 5'- monophosphate (5'-GMP)	Nucleotide	Purine metabolism, guanine containing	2849	LC/MS Pos	347	1300	364	761	5550-12-9;	C00144	HMDB01397	1.2292	0.9712	0.8296	1.1239	0.6766	0.9926	0.9639	0.9328	0.9743	0.8491	1.2429	1.1519	1.2724	1.3438	1.2794	0.8919	1.0026	1.0408	1.0147	0.9974
1161	hexanoylcarnitine	Lipid	Carnitine metabolism	32328	LC/MS Pos	100000781	3174	260.2	6426853	6920-35-0;		HMDB00705	1.4464	1.0645	1.4038	0.9355	1.0933	1.1488	0.7049	0.8098	0.7869	0.5025	1.3424	1.2388	1.861	1.3439	1.3782	0.4193	0.6494	0.8013	0.8148	0.6841
1151	hexanoylglycine	Lipid	Fatty acid metabolism	35436	LC/MS Neg	100001527	2918	172.1	99463	24003-67-6;		HMDB00701	0.7683	0.8796	0.3888	1.5118	0.3888	2.9045	1.0292	0.8954	1.4849	0.5088	0.5961	4.3337	1.6226	4.8013	4.0035	0.3888	0.9708	0.3888	0.8782	0.3888
1730	hippurate	Xenobiotics	Benzoate metabolism	15753	LC/MS Neg	100000014	2136	178.1	464	495-69-2;	C01586	HMDB00714	1.7935	6.5792	1.6871	2.9266	2.3243	0.7918	0.5041	0.1803	0.2509	0.1301	1.2082	7.1058	0.7754	12.0827	5.4274	0.3737	0.7206	0.5779	1.2645	0.2021
62	histamine	Amino acid	Histidine metabolism	1574	LC/MS Pos	354	570	112.2	774	51-45-6;	C00388	HMDB00870	1.0866	1.0546	1.1318	1.0681	1.0207	0.8946	1.0032	0.8708	0.784	0.743	0.977	1.018	0.9502	1.0041	1.1287	0.9673	0.7717	0.9968	1.0803	0.8966
56	histidine	Amino acid	Histidine metabolism	59	LC/MS Neg	355	757	154.1	7733651426	5934-29-2;	C00135	HMDB00177	0.8013	0.949	0.9389	0.9742	1.0079	1.2486	1.1761	1.0875	1.1184	1.2151	0.9142	0.9993	0.9307	0.9133	1.0007	1.1913	0.9638	0.8226	1.009	1.0427
476	histidylleucine	Peptide	Dipeptide	40061	LC/MS Pos	100003162	1482	269.2	1890086992010	7763-65-7;			1.3511	0.9627	0.5424	0.5483	1.1096	1.1708	1.1272	1.3201	1.4167	1.5607	0.676	0.7135	0.9098	0.9329	1.0091	1.5709	0.9625	1.0062	0.9938	0.9387
12	homoserine	Amino acid	Glycine, serine and threonine metabolism	23642	GC/MS	100000458	1471	218.1	126476971022	672-15-1;	C00263	HMDB00719	1.0795	1.1463	0.8154	1.1311	1.2014	0.9086	1.1833	1.1194	0.9951	0.9031	1.0585	1.145	0.8086	0.967	0.6953	1.1894	0.9512	0.911	1.0011	0.9989
2249	homostachydrine*	Xenobiotics	Food component/Plant	33009	LC/MS Pos	100001550	1199	158.2	441447	1195-94-4;	C08283		1.2869	1.0244	0.8542	1.15	0.8934	0.7023	0.7023	0.7023	0.7023	0.7023	0.8775	0.9756	0.7023	1.0974	1.0831	0.7023	0.7023	0.7023	0.7023	0.7023
1144	hydroxybutyrylcarnitine*	Lipid	Fatty acid metabolism (also BCAA metabolism)	43264	LC/MS Pos	100003926	1475	248.2				HMDB13127	1.2204	1.0141	0.8689	0.8088	0.8077	0.7966	0.6482	0.6432	0.7	0.5219	1.351	1.2588	1.0165	0.9366	1.051	0.9859	1.2302	1.1119	1.0331	1.2778
243	hydroxyisovaleroyl carnitine	Amino acid	Valine, leucine and isoleucine metabolism	35433	LC/MS Pos	100001594	1683	262.1		99159-87-2;			1.2691	1.1212	1.152	1.0724	1.5004	0.7554	0.9275	1.0048	1.1363	1.2031	1.0195	0.91	0.9205	0.9952	0.8854	1.0533	0.6701	0.7465	0.7644	0.8998
262	hypotaurine	Amino acid	Cysteine, methionine, SAM, taurine metabolism	590	GC/MS	358	1598.5	188	107812	300-84-5;	C00519	HMDB00965	0.7779	1.54	1.0819	1.4063	1.0132	0.8668	0.8218	0.6964	0.7786	0.9069	1.069	1.1338	1.1863	1.7409	1.2157	0.9957	0.6927	0.9899	0.9546	1.0043
1508	hypoxanthine	Nucleotide	Purine metabolism, (hypo)xanthine/inosine containing	3127	LC/MS Neg	171	1313	135.1	790	68-94-0;	C00262	HMDB00157	1.0393	0.9052	0.7848	0.8556	0.7248	0.8236	0.6625	0.9206	0.814	0.7455	1.2088	1.3664	1.3558	1.157	1.2128	0.9719	1.0281	1.1165	1.283	1.1566
173	indolelactate	Amino acid	Tryptophan metabolism	18349	GC/MS	100000463	1964.9	202	92904	832-97-3;	C02043	HMDB00671	1.004	0.996	0.712	0.7139	0.8418	0.712	0.712	0.712	0.712	0.712	1.0513	1.4518	0.9731	1.4133	0.712	1.3512	0.712	0.9363	1.0718	0.712
1510	inosine	Nucleotide	Purine metabolism, (hypo)xanthine/inosine containing	1123	LC/MS Neg	361	1600	267.2		58-63-9;	C00294	HMDB00195	1.0399	0.9767	1.0212	0.8461	0.883	0.8728	0.8322	0.9353	0.9439	0.9405	1.2398	1.1265	1.1423	1.0035	1.0433	0.9371	1.0241	0.9965	1.1093	1.1078
1512	inosine 5'-monophosphate (IMP)	Nucleotide	Purine metabolism, (hypo)xanthine/inosine containing	2133	LC/MS Neg	362	700	347.1	7140378	4691-65-0;	C00130	HMDB00175	1.0446	1.03	0.9607	0.9477	0.9898	0.9602	0.9851	0.9962	0.9751	1.0457	0.962	0.9996	1.0297	1.0818	0.9841	1.0404	1.0454	1.0316	1.0004	1.0188
1245	inositol 1-phosphate (I1P)	Lipid	Inositol metabolism	1481	GC/MS	370	2057.8	318.1		106032-59-1;	C04006	HMDB00213	0.7322	0.6925	1.2409	0.5672	0.8915	0.5903	1.1899	0.9359	0.8653	1.1255	1.0755	1.2682	1.1896	1.5259	0.6536	0.6934	1.061	0.9803	1.1077	1.0197
812	Isobar: fructose 1,6-diphosphate, glucose 1,6-diphosphate, myo-inositol 1,4 or 1,3-diphosphate	Carbohydrate	Glycolysis, gluconeogenesis, pyruvate metabolism	36984	LC/MS Neg	100002180	572	339					2.5407	1.3903	16.4776	0.9275	13.7812	1.3303	29.4589	1.8181	11.4761	40.9331	0.6926	0.4558	0.4634	0.5387	0.6438	1.0725	0.7895	0.6122	0.5736	0.8303
850	Isobar: ribulose 5-phosphate, xylulose 5-phosphate	Carbohydrate	Nucleotide sugars, pentose metabolism	37288	GC/MS	100002179	1935	357.2					1.5355	1.0816	0.7063	1.1932	1.0609	0.6254	1.0011	0.8978	0.7189	1.1035	0.8921	1.7497	0.911	1.2045	0.4771	0.5172	0.4708	0.9989	1.184	1.0779
237	isobutyrylcarnitine	Amino acid	Valine, leucine and isoleucine metabolism	33441	LC/MS Pos	100001055	1941	232.2		25518-49-4;		HMDB00736	1.6058	0.9973	0.9834	0.8563	1.4893	1.1904	1.244	1.1584	1.6231	1.5065	0.5515	1.2255	0.56	0.7364	1.0027	1.7516	0.6143	0.5053	0.8258	0.6133
217	isoleucine	Amino acid	Valine, leucine and isoleucine metabolism	1125	LC/MS Pos	376	1614	132.1	791	73-32-5;	C00407	HMDB00172	1.1527	1.0476	0.9673	0.7815	1.1351	0.916	1.0608	0.859	1.0152	0.9458	1.0182	0.9493	0.9848	1.0245	1.0874	1.0814	0.8525	0.9238	1.1432	0.9495
495	isoleucylalanine	Peptide	Dipeptide	40046	LC/MS Pos	100003163	1686	203.2	52460095246010	24787-73-3;			0.9971	0.6514	0.8458	0.8859	1.2642	0.9001	1.7638	1.8769	1.0908	1.1269	0.9054	0.7019	0.9931	1.0029	0.5406	1.1422	1.0428	1.4585	0.9892	1.1438
499	isoleucylglycine	Peptide	Dipeptide	40008	LC/MS Pos	100003169	1732	189.2	342532	868-28-0;			0.603	0.989	0.7859	0.6936	0.8809	0.6884	0.7529	1.4884	1.4882	0.6009	0.7409	1.1944	0.7056	1.011	1.1982	1.1653	1.1665	1.3861	1.3636	1.4755
242	isovalerylcarnitine	Amino acid	Valine, leucine and isoleucine metabolism	34407	LC/MS Pos	100001393	2533	246.2	6426851	31023-24-2;		HMDB00688	0.8676	0.8378	1	0.6668	1.7399	1.1043	1.5167	1.1604	2.2073	2.0595	0.7721	1.5936	0.5431	0.9449	1.3	0.8135	0.5431	0.6417	0.8617	1.0451
171	kynurenine	Amino acid	Tryptophan metabolism	15140	LC/MS Pos	100000265	1902	209.1	1611666971029	2922-83-0;	C00328	HMDB00684	1.1426	1.8897	1.4185	0.7446	1.6164	0.8196	0.7775	0.6647	0.7342	2.9162	0.6812	1.1196	0.9983	0.909	1.0017	1.3346	2.4696	1.0647	0.8123	0.9704
821	lactate	Carbohydrate	Glycolysis, gluconeogenesis, pyruvate metabolism	527	GC/MS	482	1102.8	116.9	612	79-33-4;	C00186	HMDB00190	1.0381	1.0808	0.9526	0.9873	1.0024	1.0535	0.9762	1.0091	1.061	1.0008	0.9532	0.9687	0.9033	0.9992	0.9529	1.0443	1.0458	0.9348	0.9781	1.0083
218	leucine	Amino acid	Valine, leucine and isoleucine metabolism	60	LC/MS Pos	397	1674	132.2	70457986106	61-90-5;	C00123	HMDB00687	1.1125	1.0018	0.9428	0.7472	1.0484	0.9327	1.0434	0.9202	1.1125	1.0469	0.8884	0.7936	0.8735	0.9982	1.0416	1.0801	0.8718	0.9657	1.0575	1.0224
511	leucylglycine	Peptide	Dipeptide	40045	LC/MS Pos	100003185	1800	189.2	79070	686-50-0;			0.9399	0.9942	1.0109	0.7512	0.9595	0.8012	0.9968	1.4285	1.686	0.9027	0.7843	0.9036	1.0032	1.7123	0.7827	1.9716	1.4969	1.7455	1.649	1.7227
514	leucylserine	Peptide	Dipeptide	40048	LC/MS Neg	100003190	1837	217.2	3621685	6209-12-7;			0.8951	0.6481	1.0802	0.6368	1.1181	0.7886	1.0333	0.9686	1.7049	2.1319	0.9976	1.0793	1.4383	0.9255	0.6549	1.0024	0.9388	1.84	1.1989	0.8865
898	linoleate (18:2n6)	Lipid	Essential fatty acid	1105	LC/MS Neg	180	5533	279.3	5280450	60-33-3;	C01595	HMDB00673	0.7179	0.7381	0.605	0.5101	0.5422	1.0723	0.9506	1.1125	1.2411	1.0623	1.0342	0.9896	0.748	0.7495	0.748	1.1543	1.0104	1.2273	1.2751	1.0527
902	linolenate [alpha or gamma; (18:3n3 or 6)]	Lipid	Essential fatty acid	34035	LC/MS Neg	100001337	5450	277.3			C06427	HMDB01388	0.9368	0.9986	0.8396	0.6608	0.7571	0.9721	0.7647	1.0155	1.0684	0.8526	1.6961	1.6827	1.2772	0.9777	1.0444	1.1999	0.9099	1.1616	1.2437	1.0014
81	lysine	Amino acid	Lysine metabolism	1301	LC/MS Pos	407	603	147.2	5962	56-87-1;	C00047	HMDB00182	0.7246	0.733	0.6741	0.578	1.23	1.6049	2.9529	1.6159	1.591	1.9577	0.5075	0.5033	0.4917	0.4705	0.4135	1.7581	0.9714	1.2809	1.1648	1.0286
892	malate	Energy	Krebs cycle	1303	GC/MS	409	1502	233	525	6915-15-7;	C00149	HMDB00156	1.3258	1.2168	0.9782	0.9785	0.9987	0.9398	0.9646	1.0104	1.002	0.898	1.037	1.2657	0.8939	1.1761	1.0013	1.2676	0.9903	0.9167	0.9315	1.0388
748	maltose	Carbohydrate	Fructose, mannose, galactose, starch, and sucrose metabolism	15806	GC/MS	913	2142.1	204.1	439341	6363-53-7;	C00208	HMDB00163	1.2294	1.6024	1.7346	0.7788	1.6921	1.0358	2.2766	1.0459	1.5774	1.4449	0.5193	0.5876	0.4364	0.6825	0.669	1.1812	0.9642	0.8216	0.6555	0.5481
776	maltotetraose	Carbohydrate	Fructose, mannose, galactose, starch, and sucrose metabolism	15910	LC/MS Neg	100000275	965	665.1	446495	34612-38-9;	C02052	HMDB01296	0.9923	0.4512	2.7636	1.1547	2.9848	1.6651	4.8161	1.5874	2.7546	3.2782	0.5589	0.4698	0.3597	0.7716	0.7196	1.7891	1.0077	0.9457	0.7589	0.6254
768	maltotriose	Carbohydrate	Fructose, mannose, galactose, starch, and sucrose metabolism	15877	GC/MS	100000276	2419	204	439586	1109-28-0;	C01835	HMDB01262	1.3092	1.3321	2.5991	0.6479	1.6052	1.1203	2.5886	1.2695	1.884	1.9443	0.3835	0.4883	0.1983	0.7972	0.8797	1.9175	0.7302	0.4618	0.5803	0.5404
749	mannitol	Carbohydrate	Fructose, mannose, galactose, starch, and sucrose metabolism	15335	GC/MS	100000277	1839	319.1	6251	69-65-8;	C00392	HMDB00765	0.9541	1.0127	1.0682	0.9057	0.9873	1.2325	0.9157	0.8934	0.8269	0.8695	1.222	1.1953	0.7359	1.1772	0.9144	1.2101	1.2242	0.9682	1.0669	1.0924
753	mannose	Carbohydrate	Fructose, mannose, galactose, starch, and sucrose metabolism	584	GC/MS	803	1753.5	203.9	161658	3458-28-4;	C00159	HMDB00169	1.877	1.0018	2.9158	0.7079	2.2865	1.0811	3.7295	1.3793	1.8116	2.9524	0.7712	0.8084	0.5465	0.7638	0.6814	1.9113	0.8883	0.9982	0.681	0.9826
755	mannose-6-phosphate	Carbohydrate	Fructose, mannose, galactose, starch, and sucrose metabolism	1470	GC/MS	294	2035.9	387.2		70442-25-0;104872-94-8;	C00275	HMDB01078	4.8821	2.4131	26.0934	1	16.1836	0.7852	28.0792	1.1143	3.6145	19.5103	0.2892	0.2892	0.2901	0.2892	0.6207	0.6257	0.6136	0.2892	0.8808	0.5313
931	margarate (17:0)	Lipid	Long chain fatty acid	1121	LC/MS Neg	891	5733	269.3	10465	506-12-7;		HMDB02259	0.9764	0.7004	0.9891	0.8047	0.8098	0.7813	1.0109	0.9649	1.3496	1.1711	1.1918	1.2528	1.0228	1.0494	0.7957	1.2599	0.9082	1.0783	1.0664	0.8818
954	mead acid (20:3n9)	Lipid	Long chain fatty acid	35174	LC/MS Neg	100001472	5642	305.4	5312531	20590-32-3;		HMDB10378	0.9986	0.5553	0.9107	0.5133	0.6023	1.0021	0.9096	1.2665	1.5175	0.9551	1.3916	0.9433	1.0447	1.0847	0.6253	1.1766	1.3148	1.1705	0.9665	1.0014
267	methionine	Amino acid	Cysteine, methionine, SAM, taurine metabolism	1302	LC/MS Pos	415	1252	150.1	69920876137	63-68-3;	C00073	HMDB00696	0.9415	0.9729	0.7821	0.8055	1.1755	1.448	1.6982	1.262	1.8017	1.6943	0.8842	0.8812	0.6052	0.8661	1.0098	1.5382	0.9902	0.9636	1.3126	1.3367
260	methionine sulfoxide	Amino acid	Cysteine, methionine, SAM, taurine metabolism	18374	LC/MS Pos	100000039	729	166.1	1589801548907	3226-65-1;	C02989	HMDB02005	1.0262	0.9983	0.7321	0.5785	1.2115	0.6626	1.1666	1.0017	1.2336	1.3563	0.6035	0.5731	0.6201	0.8839	0.6443	1.1294	0.6372	1.0475	1.0944	1.0488
782	methyl-beta-glucopyranoside	Carbohydrate	Fructose, mannose, galactose, starch, and sucrose metabolism	40480	LC/MS Pos	100003693	1094.3	212.1	2108	709-50-2;			1.0869	0.9327	0.9268	0.9759	0.8408	0.8408	0.8408	0.8408	0.8408	0.8408	1.008	1.2257	1.2423	0.992	1.0951	0.8408	0.8408	0.8408	0.8408	0.8408
1621	methylphosphate	Nucleotide	Purine and pyrimidine metabolism	37070	GC/MS	100001805	1221	240.9	13130	7023-27-0;			0.7125	0.7773	0.8807	0.8995	1.2321	1.0193	1.2633	1.2265	0.8126	1.2571	0.91	0.9807	0.63	1.1638	0.7854	1.0736	1.0408	1.1252	1.1121	0.8636
1241	myo-inositol	Lipid	Inositol metabolism	19934	GC/MS	363	1924.9	217		87-89-8;	C00137	HMDB00211	1.2068	1.0319	1.0244	1.0961	0.9756	0.7148	0.6746	0.8331	0.7815	0.739	0.9651	1.312	1.0653	1.1126	1.2291	0.823	1.0875	1.0476	0.8857	0.8772
925	myristate (14:0)	Lipid	Long chain fatty acid	1365	LC/MS Neg	519	5439	227.3	11005	544-63-8;	C06424	HMDB00806	0.8433	0.9286	0.8202	0.6379	0.7016	1.0084	0.9901	1.0759	1.1791	1.0336	1.1187	1.0304	0.9035	0.8916	0.8363	1.1943	0.9916	1.2053	1.1565	1.1423
926	myristoleate (14:1n5)	Lipid	Long chain fatty acid	32418	LC/MS Neg	100001198	5338	225.3	5281119	544-64-9 ;	C08322	HMDB02000	0.9865	1.3287	0.8434	0.8224	0.606	0.8451	0.8535	1.164	1.0018	1.1036	1.2123	1.1308	1.2176	0.9913	0.9872	0.9946	1.152	0.9982	1.0714	1.1058
36	N-acetylaspartate (NAA)	Amino acid	Alanine and aspartate metabolism	32195	GC/MS	100000787	1642	157.9	65065	997-55-7;997-55-7 ;	C01042	HMDB00812	1.2146	0.8711	1.079	0.9569	0.7112	0.8166	0.8517	1.0323	1.0716	1.1318	0.832	1.8381	0.9387	1.1967	1.2819	1.0165	0.9268	1.0348	0.9835	0.8018
53	N-acetyl-aspartyl-glutamate (NAAG)	Amino acid	Glutamate metabolism	35665	LC/MS Pos	100001612	1563	305	5255	3106-85-2;	C12270	HMDB01067	1.0703	0.9704	1.21	0.9658	0.9858	0.9797	0.9768	1.1234	1.1759	1.1799	0.7847	1.4591	0.8388	1.0054	1.0978	0.9946	0.9744	1.1767	1.008	0.8811
649	N-acetylcarnosine	Peptide	Dipeptide derivative	43488	LC/MS Neg	100004046	1214	267.2	9903482	56353-15-2;			0.6685	1.1367	0.9523	1.0625	0.8504	1.0562	0.7892	0.9796	0.6681	1.0032	0.9565	1.3069	1.3518	1.3117	1.7096	0.8095	1.0729	0.935	1.0292	0.9968
269	N-acetylmethionine	Amino acid	Cysteine, methionine, SAM, taurine metabolism	1589	LC/MS Neg	1083	1805	190.1	448580	65-82-7;	C02712	HMDB11745	0.854	0.7941	0.7954	0.6889	0.7965	1.0397	0.9614	1.0116	1.1065	1.1524	0.9023	0.986	1.0939	1.0172	0.8854	0.9884	1.0467	1.1207	1.0856	1.0854
18	N-acetylthreonine	Amino acid	Glycine, serine and threonine metabolism	33939	LC/MS Neg	100001274	846	160.1	4651717	17093-74-2;	C01118		0.9137	0.9521	1.0107	1.072	0.9299	0.9635	0.7597	1.0534	0.9491	1.0137	0.9893	1.1585	1.0309	1.0414	1.087	0.8357	0.9821	0.9702	1.0531	1.0407
308	N-delta-acetylornithine*	Amino acid	Urea cycle; arginine-, proline-, metabolism	43249	LC/MS Pos	100004523	836.2	175.1	9920500				1.1156	1.1158	1.2016	1.3108	1.2174	0.025	0.025	0.0495	0.025	0.025	0.7831	0.8609	0.8718	1.1148	0.8852	0.025	0.025	0.025	0.025	0.025
261	N-formylmethionine	Amino acid	Cysteine, methionine, SAM, taurine metabolism	2829	LC/MS Neg	194	1541	176.1	439750	4289-98-9;	C03145	HMDB01015	0.9313	1.0401	0.8995	0.9373	0.9265	1.0492	0.9843	0.883	0.9647	0.9751	0.8417	1.3051	0.8462	1.4209	1.273	1.0762	1.0157	1.0389	1.1728	1.2147
2217	N-glycolylneuraminate	Xenobiotics	Food component/Plant	37123	GC/MS	100001491	2119	444.2	4603312	1113-83-3;	C03410	HMDB00833	0.4228	0.9965	1.1684	1.1469	1.1673	0.9381	0.4908	0.7177	1.0108	0.7922	1.0546	0.999	1.001	1.0772	1.2026	1.0691	0.7667	0.6483	1.0661	0.9698
1656	nicotinamide	Cofactors and vitamins	Nicotinate and nicotinamide metabolism	594	LC/MS Pos	432	1267	123.1	936	98-92-0;	C00153	HMDB01406	1.0203	0.9973	0.9746	0.9766	0.9728	0.9041	0.9522	0.8587	1.0611	1.1111	1.0491	0.8679	0.9253	1.0697	0.9968	1.0029	1.0047	1.0594	1.1152	1.0027
1660	nicotinamide adenine dinucleotide (NAD+)	Cofactors and vitamins	Nicotinate and nicotinamide metabolism	5278	LC/MS Pos	1310	1370	664	1.08977e+18	53-84-9;	C00003	HMDB00902	0.178	0.4242	0.1624	1.0765	0.1299	0.7483	0.0997	0.1058	0.1461	0.1788	1.5595	3.283	3.0664	3.0369	2.6818	0.9235	1.7309	1.7662	1.7708	1.6188
1671	nicotinate	Cofactors and vitamins	Nicotinate and nicotinamide metabolism	1504	LC/MS Neg	567	1221	122.1	938	59-67-6;	C00253	HMDB01488	0.5812	1.025	0.8135	1.0923	0.9486	1.1294	0.9615	0.8051	0.9007	1.0049	0.7217	1.1057	0.9939	0.9951	1.2998	1.3114	1.0725	1.2208	0.8998	1.3222
943	nonadecanoate (19:0)	Lipid	Long chain fatty acid	1356	LC/MS Neg	892	6073	297.3	12591	646-30-0;	C16535	HMDB00772	0.9383	1.4404	0.8678	0.9701	0.9254	0.9623	1.6354	1.0238	0.8104	0.9776	1.0056	1.2865	1.154	1.0822	0.9546	1.0422	0.891	1.0113	0.9944	1.4802
935	oleate (18:1n9)	Lipid	Long chain fatty acid	1359	GC/MS	442	1984.4	339.2	445639	112-80-1;	C00712	HMDB00207	0.7346	0.7653	0.6952	0.417	0.6076	1.0212	0.9788	1.412	1.2338	1.1843	0.9654	1.0275	0.7747	0.9316	0.8007	1.158	1.4445	1.1124	1.3994	1.2238
1130	oleic ethanolamide	Lipid	Endocannabinoid	38102	LC/MS Neg	1137	6553	324.5	5283454	11-58-0;111-58-0;		HMDB02088	1.5341	0.728	0.4917	0.4917	0.5349	0.4917	0.5909	0.8531	0.6476	1.0403	1.0175	1.1163	1.1491	1.4243	0.9825	0.7806	1.6445	2.084	1.5965	0.7566
339	ophthalmate	Amino acid	Glutathione metabolism	34592	LC/MS Pos	100001311	1457	290.1	9817431	495-27-2;		HMDB05765	0.8734	1.021	0.5779	0.9256	0.5833	1.4594	3.4664	1.0365	1.9531	2.6736	0.7337	0.6261	0.7604	0.53	0.5355	1.3632	1.1057	0.9863	1.1201	1.0137
292	ornithine	Amino acid	Urea cycle; arginine-, proline-, metabolism	1493	GC/MS	444	1763.8	141.9	6262	3184-13-2;	C00077	HMDB03374	1.5045	1.4611	1.3643	0.9683	2.0241	1.2251	1.7511	0.925	1.4227	1.283	0.8887	0.8706	0.5239	0.9039	0.9417	1.5	1.0317	0.6536	0.8318	0.7376
928	palmitate (16:0)	Lipid	Long chain fatty acid	1336	LC/MS Neg	424	5619	255.3	985	57-10-3;	C00249	HMDB00220	0.8579	0.8264	0.8059	0.6347	0.6663	0.9816	0.9021	1.1039	1.2838	1.1015	1.0416	1.0184	0.856	0.8977	0.7873	1.1739	1.0579	1.259	1.1118	1.1069
929	palmitoleate (16:1n7)	Lipid	Long chain fatty acid	33447	LC/MS Neg	452	5477	253.3	445638	373-49-9;	C08362	HMDB03229	0.9184	1.0456	0.6851	0.5009	0.4755	0.9629	0.7208	1.0371	1.0799	1.0747	1.3809	1.1416	0.9355	0.8675	0.9168	1.182	0.9435	1.135	1.1499	1.0786
1131	palmitoyl ethanolamide	Lipid	Endocannabinoid	38165	LC/MS Neg	1489	6416	298.4	4671	544-31-0;		HMDB02100	2.0635	0.7412	0.8761	0.2632	0.5847	0.5584	0.8936	0.6944	0.6365	1.0039	1.5967	1.5728	1.0431	2.0283	1.0442	0.9961	1.8754	2.5431	2.0551	0.7827
1385	palmitoyl sphingomyelin	Lipid	Sphingolipid	37506	GC/MS	100002107	2524	311.3	9939941	6254-89-3;			0.6258	0.9662	0.719	0.4132	0.6823	0.8508	0.8836	1.1205	1.2121	0.8864	0.8875	1.0834	1.1964	1.53	1.3446	1.2736	1.0179	1.1088	1.2442	0.9821
1171	palmitoylcarnitine	Lipid	Carnitine metabolism	22189	LC/MS Pos	100000776	5179	400.4	461	6865-14-1;	C02990	HMDB00222	0.5843	0.7515	1.1969	1.2205	0.495	1.0668	1	3.231	0.7723	0.6896	1.0441	1.1658	1.6554	0.8534	1.2025	0.666	0.8577	0.495	0.495	0.495
1680	pantothenate	Cofactors and vitamins	Pantothenate and CoA metabolism	1508	LC/MS Pos	1024	2218	220.1	6613	137-08-6;	C00864	HMDB00210	0.7443	0.7537	0.5844	0.7096	0.6045	1.1681	1.1336	1.0931	1.0033	1.0876	1.0038	0.883	1.1905	1.0558	0.8989	1.059	0.9076	0.8873	1.054	0.9967
151	phenol sulfate	Amino acid	Phenylalanine & tyrosine metabolism	32553	LC/MS Neg	100001510	2150	173.1	74426	937-34-8;	C02180		1.4516	2.2334	2.69	1.2605	1.0546	0.6568	0.5355	0.6658	0.4669	0.4168	0.9454	1.6802	1.2644	2.9432	2.0266	0.5409	0.7705	0.644	1.5705	0.8574
143	phenylacetylglycine	Amino acid	Phenylalanine & tyrosine metabolism	33945	LC/MS Neg	100001275	2377	192.1	68144	500-98-1;	C05598	HMDB00821	0.9025	2.3095	1.6552	1.0975	0.8622	1.8418	0.4711	0.6268	0.771	0.4711	0.6227	2.7723	1.1553	4.5915	2.4465	0.4711	0.5198	0.4711	0.7563	0.4711
96	phenylalanine	Amino acid	Phenylalanine & tyrosine metabolism	64	LC/MS Pos	460	2056	166.1	69256656140	63-91-2;	C00079	HMDB00159	0.9838	1.0438	0.9572	0.836	1.1384	0.9563	0.8847	0.9524	1.0519	0.9784	0.9862	0.9694	1.0138	1.125	1.0841	1.1344	0.9255	1.0622	1.1229	1.0454
613	phenylalanylaspartate	Peptide	Dipeptide	41419	LC/MS Pos	100003595	1901	281.1	335051	22828-05-3;			0.9259	0.6031	0.6541	0.6705	0.8639	1	0.8854	0.7351	1.2933	0.6031	0.8741	1.2532	1.531	1.8552	1.1839	1.2768	1.1749	1.0507	1.4341	0.9825
434	phenylalanylglutamate	Peptide	Dipeptide	41432	LC/MS Pos	100003596	2005	295.2	4422358	3617-45-6;			0.6104	1.0585	1.0127	0.4832	0.6352	0.9873	0.7069	1.5109	0.8226	1.3651	0.6773	0.7686	1.2556	1.308	0.7368	1.2606	1.0781	1.1597	1.391	0.877
532	phenylalanylserine	Peptide	Dipeptide	40016	LC/MS Pos	100003252	1808	253.1	9859812	16053-39-7;			0.9865	0.6244	0.6473	0.7911	1.4828	0.8199	0.6178	1.9255	1.5796	1.0419	0.7783	0.6178	1	0.8229	1.7526	0.8784	1.0154	2.057	1.1276	1.6923
145	phenylpropionylglycine	Amino acid	Phenylalanine & tyrosine metabolism	35434	LC/MS Neg	100001591	2981	206.1	152323	56613-60-6;		HMDB00860	0.4648	0.8993	0.4648	0.4648	0.4648	0.4648	0.4648	0.4648	0.4648	0.4648	0.4648	1.1007	0.4648	1.9256	0.4648	0.4648	0.4648	0.4648	0.4648	0.4648
896	phosphate	Energy	Oxidative phosphorylation	11438	GC/MS	461	1307.7	298.9	1061	7664-38-2 ;	C00009	HMDB01429	0.9996	1.0559	0.9049	0.9708	0.9414	0.9921	0.9193	1.0039	1.0264	0.9833	1.0004	1.0835	0.9961	1.1232	1.0428	1.0387	1.042	0.9714	0.9963	1.031
819	phosphoenolpyruvate (PEP)	Carbohydrate	Glycolysis, gluconeogenesis, pyruvate metabolism	597	GC/MS	463	1595.4	369	1005	10526-80-4;	C00074	HMDB00263	2.485	1.1732	7.0212	1.0097	4.2835	0.9903	3.506	4.3941	5.1415	11.4486	0.4882	0.2757	0.2712	0.5702	0.2835	1.3318	0.5326	0.6585	0.5917	0.9657
1682	phosphopantetheine	Cofactors and vitamins	Pantothenate and CoA metabolism	15504	LC/MS Pos	100000328	2323	359.1	115254	NA;	C01134	HMDB01416	0.63	1.1933	1.1104	1.0235	0.7064	1.8562	1.072	1.2219	0.8997	0.4527	0.886	0.956	0.9765	0.879	1.0789	1.2689	1.1987	0.5898	1.2902	0.7109
86	pipecolate	Amino acid	Lysine metabolism	1444	GC/MS	1025	1396.1	156	849	4043-87-2;	C00408	HMDB00070	1.3645	1.108	1.3865	1.466	1.1106	0.5202	0.5177	0.413	0.4886	0.5387	1.1357	1.9098	1.4717	1.7117	1.5665	0.5983	0.7147	0.5752	0.8616	0.892
295	proline	Amino acid	Urea cycle; arginine-, proline-, metabolism	1898	LC/MS Pos	480	796	116.1	1457426971047	147-85-3;	C00148	HMDB00162	0.7975	0.9881	0.8465	0.9899	1.0108	1.5067	1.5716	1.1428	1.5504	1.6615	0.7201	0.8988	0.6977	0.8285	0.9231	1.4505	1.0101	0.9599	1.1396	1.275
1141	propionylcarnitine	Lipid	Fatty acid metabolism (also BCAA metabolism)	32452	LC/MS Pos	100001162	1589	218.2	107738	17298-37-2 ;	C03017	HMDB00824	1.073	1.1485	0.7716	0.8252	0.8219	0.7727	0.8047	0.7147	0.7867	0.6994	1.0836	1.0117	0.9883	0.8855	1.0315	1.7885	1.0945	1.2933	1.0619	1.6501
320	putrescine	Amino acid	Polyamine metabolism	1408	GC/MS	49	1705.8	174		110-60-1;	C00134	HMDB01414	0.5642	0.904	0.9675	1.0325	1.7695	1.3003	0.8287	1.0427	1.3366	1.1143	0.6561	1.3826	0.5807	0.7718	0.5992	1.7282	0.6992	0.778	1.0441	1.2741
897	pyrophosphate (PPi)	Energy	Oxidative phosphorylation	2078	GC/MS	495	1642.3	451	644102	1466-09-3;2466-09-3;	C00013	HMDB00250	0.9469	0.5393	2.1921	1.0488	0.7835	0.099	1.6001	1.3164	1.3557	2.6557	0.9259	0.3973	1.4155	2.1702	1.6227	0.2002	0.8016	1.086	0.9512	0.9282
820	pyruvate	Carbohydrate	Glycolysis, gluconeogenesis, pyruvate metabolism	599	GC/MS	823	1130.6	217	107735	127-17-3;	C00022	HMDB00243	1.1435	1.3777	1.036	1.1858	1.5347	1.1977	0.9909	1.0319	0.9412	1.2691	0.631	0.8367	0.687	0.8707	0.6041	1.1566	0.742	0.6594	0.9689	1.0091
2265	quebrachitol	Xenobiotics	Food component/Plant	37088	GC/MS	100001862	1797	217		642-38-6;	C08257		0.6878	2.8087	2.1449	1.0904	2.8853	2.0327	1.3887	1.6175	0.6411	0.9749	0.4759	0.359	0.359	0.5412	0.4959	1.0251	1.1413	0.3659	0.5841	0.359
837	ribitol	Carbohydrate	Nucleotide sugars, pentose metabolism	15772	GC/MS	100000406	1692.4	217		488-81-3;	C00474	HMDB00508	0.9735	1.1998	1.0201	0.8673	0.8558	0.8017	1.0285	0.8812	1.1304	1.006	0.8515	1.3477	0.9969	1.3936	1	0.8279	1.05	0.8091	0.8017	1.065
843	ribose	Carbohydrate	Nucleotide sugars, pentose metabolism	12080	GC/MS	914	1639.2	204	5311110	50-69-1;	C00121	HMDB00283	1.3899	1.0018	0.7935	0.8769	1.1622	0.668	1.0467	1.034	0.9982	1.1744	0.9806	1.3635	0.9149	1.1334	0.6102	0.6069	0.5841	0.9756	1.2947	1.4463
846	ribose 5-phosphate	Carbohydrate	Nucleotide sugars, pentose metabolism	561	GC/MS	19	1928.4	315.1	447634	18265-46-8;108321-05-7;	C00117	HMDB00618	1.5516	1.2478	0.3314	1.1671	1.0312	0.5922	0.6461	0.9793	0.465	0.6783	0.8976	2.442	1.0207	1.1711	0.3314	0.4831	0.3314	0.8256	1.2229	1.2009
848	ribulose	Carbohydrate	Nucleotide sugars, pentose metabolism	35855	GC/MS	100000147	1662	306.1	79021	488-84-6;	C00309	HMDB00621	1.3971	0.6345	0.8878	0.8309	0.6631	0.777	1.2097	1.0128	0.6993	0.9383	1.2648	1.321	1.3802	1.3396	0.6802	0.7565	0.9872	1.7233	1.8395	1.7056
266	S-adenosylhomocysteine (SAH)	Amino acid	Cysteine, methionine, SAM, taurine metabolism	15948	LC/MS Neg	197	1821	383.1		979-92-0;	C00021	HMDB00939	0.7064	0.8536	0.8144	1.0405	0.8888	0.9905	0.9818	0.7358	0.8284	0.8314	1.1867	1.3717	1.233	1.0959	1.0805	1.035	1.0095	0.9631	1.1397	1.2331
2	sarcosine (N-Methylglycine)	Amino acid	Glycine, serine and threonine metabolism	1516	GC/MS	1023	1182.9	116	10887311726	107-97-1;	C00213	HMDB00271	0.9551	0.9212	1.1425	1.3882	1.0551	1.0189	1.1697	0.8896	1.2935	1.2118	0.9393	0.9811	0.918	1.0837	1.1344	0.9642	1.1818	0.8639	0.7853	0.8865
1250	scyllo-inositol	Lipid	Inositol metabolism	32379	GC/MS	100001215	1893.8	318.2		488-59-5;	C06153	HMDB06088	1.0547	0.6314	0.6843	0.7036	0.5253	1.0857	0.9809	1.2212	1.242	1.0191	0.771	0.9158	0.7252	0.9079	0.9232	1.2412	1.7364	1.3218	1.2264	1.1153
840	sedoheptulose-7-phosphate	Carbohydrate	Nucleotide sugars, pentose metabolism	35649	GC/MS	100001628	2070	691.35	616	2646-35-7;	C05382	HMDB01068	0.7763	0.9457	0.644	1.3519	0.8147	0.9385	0.4647	0.3543	0.4483	0.3024	0.5561	1.426	1.5565	1.8548	1.5019	1.0543	1.091	1.2719	1.7156	1.0614
8	serine	Amino acid	Glycine, serine and threonine metabolism	1648	GC/MS	503	1389.1	204	59516857581	56-45-1;	C00065	HMDB00187	0.7337	0.8723	0.7314	0.7662	0.8143	1.1426	0.9794	1.0246	1.2298	1.1659	0.7254	1.0128	0.8071	1.0709	0.9872	1.1684	1.1445	0.9332	1.1022	1.1017
533	serylleucine	Peptide	Dipeptide	40066	LC/MS Pos	100003202	2106	219.2		6665-16-3;			1.1674	0.6688	0.9075	0.7923	0.9412	2.0154	1.1211	0.9095	1.2363	1.3426	0.9639	0.8446	0.7989	0.7085	0.8561	1.3493	1.0361	1.7999	1.1255	1.4334
534	serylphenyalanine	Peptide	Dipeptide	40054	LC/MS Pos	100003253	2348	253.2					0.949	0.8163	0.7233	0.8589	0.9545	0.8178	1.0961	0.8768	1.1476	0.9418	0.9149	1.1941	1.0455	1.1851	0.9512	1.2917	1.0597	1.1246	1.0662	1.1272
340	S-lactoylglutathione	Amino acid	Glutathione metabolism	15731	LC/MS Neg	1343	1271	378.2	1083	54398-03-7;	C03451	HMDB01066	0.6847	0.2512	1.5592	0.2512	2.1953	0.2512	2.0312	0.634	1.3153	1.6385	0.2512	0.2744	0.2564	0.2512	0.2512	0.2512	0.2512	0.2512	0.2512	0.2512
761	sorbitol	Carbohydrate	Fructose, mannose, galactose, starch, and sucrose metabolism	15053	GC/MS	506	1843	319.1	107428	6706-59-8;	C00794	HMDB00247	1.0552	0.8915	0.9522	0.9777	1.3571	1.1307	0.894	1.2094	0.9022	0.803	1.2408	1.3379	0.8537	0.9218	0.7584	1.8545	1.0857	1.0515	0.9634	1.0223
323	spermidine	Amino acid	Polyamine metabolism	485	LC/MS Pos	50	533	146.2	1102	124-20-9;	C00315	HMDB01257	1.2982	0.8386	1.6953	0.9827	1.8309	1.3182	1.6072	1.2749	1.193	1.9332	1.0173	0.901	0.4718	0.8105	0.7943	1.5733	0.9633	0.965	0.8955	0.882
1402	squalene	Lipid	Sterol/Steroid	1518	GC/MS	508	2205	69	638072	111-02-4;	C00751	HMDB00256	0.8759	1.4724	2.0555	1.3479	1.5052	0.8066	1.3553	0.7253	1.1416	0.8762	0.9163	0.8737	1.472	1.5058	1.0837	0.7209	1.1531	0.4248	0.3679	0.7323
2248	stachydrine	Xenobiotics	Food component/Plant	34384	LC/MS Pos	100001296	860	144.1	115244	4136-37-2;	C10172	HMDB04827	1.5395	1.7684	1.5389	1.4846	1.6156	0.0481	0.0722	0.0447	0.0627	0.0447	1.0364	1.0559	0.5782	1.286	0.9636	0.049	0.0447	0.0447	0.0549	0.0447
933	stearate (18:0)	Lipid	Long chain fatty acid	1358	LC/MS Neg	439	5886	283.4	5281	57-11-4;	C01530	HMDB00827	0.9385	0.8925	0.8388	0.8593	0.8028	0.9424	1.0843	1.0246	1.2868	1.0575	1.0783	1.0809	0.9754	0.9057	0.8809	1.1806	0.9466	1.1467	1.1151	1.1287
942	stearidonate (18:4n3)	Lipid	Long chain fatty acid	33969	LC/MS Neg	100001229	5381	275.3	5312508	111174-40-4 ;	C16300	HMDB06547	1.7631	2.016	1.61	1.1154	1.5208	0.6943	0.4524	0.3949	0.3034	0.3613	1.9662	1.6091	1.6709	1.2321	1.4539	0.7227	0.8846	0.7525	0.6433	0.6123
1386	stearoyl sphingomyelin	Lipid	Sphingolipid	19503	GC/MS	1538	2645	311.3	6453725	85187-10-6;85187-10-6 ;	C00550	HMDB01348	0.7107	0.8545	1.2686	0.5119	0.7261	0.9664	1.2016	0.9153	1.2766	1.3015	0.8124	1.1179	0.9017	1.144	0.9473	1.4051	0.9778	1.0222	1.0612	1.3421
1172	stearoylcarnitine	Lipid	Carnitine metabolism	34409	LC/MS Pos	100001391	5300	428.4		18822-91-8;		HMDB00848	0.846	0.6827	0.6827	0.6827	0.6827	1.0039	0.6827	4.2997	0.6827	0.6827	0.9303	1.9286	1.9098	0.6827	0.6827	0.6827	0.6827	0.6827	0.6827	0.9961
765	sucrose	Carbohydrate	Fructose, mannose, galactose, starch, and sucrose metabolism	1519	LC/MS Neg	935	875	341.2	5988	57-50-1;	C00089	HMDB00258	0.5974	0.6784	1.1971	0.9049	1.1878	2.8262	1.7608	1.0781	1.0641	1.3464	0.3092	1	0.3092	4.9552	0.4819	1.0529	0.7829	0.7391	0.4789	0.3808
263	taurine	Amino acid	Cysteine, methionine, SAM, taurine metabolism	32975	LC/MS Pos	512	687	126.1	11234068592	107-35-7;	C00245	HMDB00251	0.9996	0.996	1.0507	0.9021	0.9774	0.9314	0.8894	0.9469	0.8897	0.898	1.0144	1.0946	1.117	1.0099	1.0124	0.9893	1.0004	1.1713	1.0195	1.0208
1215	tauro(alpha + beta)muricholate	Lipid	Bile acid metabolism	43167	LC/MS Neg	100004515	4743.7	514.4					0.4701	54.5632	0.4701	0.4701	0.4701	0.5706	0.4701	0.4701	0.4701	0.4701	1.81	1.1451	0.7225	0.4701	0.8549	3.479	0.4701	0.4701	0.4701	0.4701
1180	taurocholate	Lipid	Bile acid metabolism	18497	LC/MS Neg	1648	5122	514.3		145-42-6;	C05122	HMDB00036	0.5165	107.186	0.9183	1	1.0411	0.949	0.5673	0.3781	1.0747	0.8634	5.1958	2.5195	0.8381	1.0935	1.5549	7.4949	0.7544	0.3781	0.878	1.0318
1213	tauroursodeoxycholate	Lipid	Bile acid metabolism	39378	LC/MS Neg	100002912	5002.6	498.4		14605-22-2;		HMDB00874	1	1	1	1	1	1	1	1	1	1	1	1	1	1	1	1	1	1	1	1
17	threonine	Amino acid	Glycine, serine and threonine metabolism	1284	LC/MS Pos	564	713	120.1	69710196288	72-19-5;	C00188	HMDB00167	0.8348	0.8971	0.7181	0.744	1.003	1.3063	1.4984	1.188	1.4038	1.3355	0.7834	0.7798	0.708	0.6777	0.7072	1.5054	0.997	1.0875	1.1072	1.3529
537	threonylleucine	Peptide	Dipeptide	40051	LC/MS Neg	100003204	1952	231.2	4420322	50299-12-2;			1.2007	0.8933	0.9676	0.8153	1.1075	1.2654	1.3807	0.8785	1.4267	1.0495	0.8127	0.8504	0.912	0.9733	0.7609	1.4071	1.0889	0.939	1.0523	1.0267
1598	thymidine	Nucleotide	Pyrimidine metabolism, thymine containing	39539	LC/MS Neg	872	1935	284.8	5789	50-89-5;	C00214	HMDB00273	1.1024	0.7939	0.7422	0.7872	0.8328	0.8964	0.8479	1.0055	0.7373	1.0784	0.998	1.1287	1.002	1.2816	1.3297	0.9769	1.2746	1.3012	1.1554	0.9185
301	trans-4-hydroxyproline	Amino acid	Urea cycle; arginine-, proline-, metabolism	1366	GC/MS	1001	1537	140	58106971053	51-35-4;	C01157	HMDB00725	1.3331	1.5514	1.5477	1.7272	1.7625	0.57	0.5119	0.5866	0.5852	0.7116	1.2884	2.0929	1.4906	2.2795	2.2006	0.4375	0.5843	0.4698	0.6368	0.6552
58	trans-urocanate	Amino acid	Histidine metabolism	607	LC/MS Pos	537	1119	139.1	736715	104-98-3;	C00785	HMDB00301	1.3823	0.4721	0.4172	0.7774	0.7691	1.1784	0.4184	0.4589	0.5033	0.9092	1.1586	0.5748	0.6597	1.6409	1.8389	1.4386	1.8937	1.7644	1.1376	1.0908
172	tryptophan	Amino acid	Tryptophan metabolism	54	LC/MS Pos	565	2445	205.1	69235166305	73-22-3;	C00078	HMDB00929	1.1996	1.0743	1.0134	0.7645	0.964	0.9837	0.9853	0.9856	1.0678	1.024	0.9383	0.9825	0.9961	0.9281	1.0039	1.2821	0.9426	1.0844	1.3306	1.0425
113	tyrosine	Amino acid	Phenylalanine & tyrosine metabolism	1299	LC/MS Pos	815	1516	182.1	60576942100	60-18-4;	C00082	HMDB00158	1.0084	1.0615	0.6505	0.6877	0.8836	0.9916	0.9552	0.9708	1.1128	1.1502	0.7992	1.0839	0.9441	1.0205	1.1949	1.3843	0.859	0.8928	1.2962	1.1403
555	tyrosylglycine	Peptide	Dipeptide	41375	LC/MS Pos	100003598	1596.8	239.1	259323	673-05-5;			1.0766	0.6108	0.8109	0.3083	1.3083	0.4125	0.6667	0.9039	1.0171	0.9767	0.4201	0.8242	1.7431	0.9829	1.1186	1.2398	1.1576	1.2063	1.5132	1.2519
1604	uracil	Nucleotide	Pyrimidine metabolism, uracil containing	605	GC/MS	825	1370.4	241	1174	66-22-8;	C00106	HMDB00300	1.1883	0.9033	0.5219	0.7084	0.5015	0.7641	0.4179	0.6185	0.4136	0.489	1.0687	1.051	1.0953	1.3089	1.1149	1.0954	1.004	1.1495	0.996	1.1131
1572	urate	Nucleotide	Purine metabolism, urate metabolism	1604	GC/MS	1134	1928	441.2		69-93-2;120K5305;	C00366	HMDB00289	1.4009	1.5845	0.4613	1.0225	0.8708	0.8668	0.2593	0.2593	0.6393	0.2593	1.7086	1.9063	0.9775	0.8976	1.9189	0.8932	1.1138	0.7733	1.2335	1.3672
294	urea	Amino acid	Urea cycle; arginine-, proline-, metabolism	1670	GC/MS	533	1223.9	171	117616150869	57-13-6;	C00086	HMDB00294	1.2442	1.0135	0.9349	1.0622	1.0138	0.9865	1.0585	1.0232	1.2138	1.0737	0.8879	1.0239	0.6809	1.2283	0.9797	0.8322	0.8433	0.6417	0.8256	0.9383
1606	uridine	Nucleotide	Pyrimidine metabolism, uracil containing	606	LC/MS Neg	535	1430	243.1	6029	58-96-8;	C00299	HMDB00296	0.9395	0.7184	0.7691	0.955	0.7416	0.9924	0.9378	1.0384	0.9871	1.052	1.2127	1.0597	1.1219	0.9881	1.1883	1.0529	1.2125	0.9951	1.2546	1.0049
1613	uridine monophosphate (5' or 3')	Nucleotide	Pyrimidine metabolism, uracil containing	39879	LC/MS Pos	100003366	1079	325		58-97-9;		HMDB00288	0.909	1.0573	0.9747	0.9555	0.9849	1.1081	1.0193	1.0413	0.9459	1.0566	1.0006	1.0399	0.9994	1.1845	0.9674	1.1381	0.973	1.0733	0.9052	0.9332
227	valine	Amino acid	Valine, leucine and isoleucine metabolism	1649	LC/MS Pos	566	1040	118.1	69710186287	72-18-4;	C00183	HMDB00883	1.0203	1.0415	0.851	0.8743	1.1096	1.0483	1.309	0.9642	1.204	1.1748	0.8802	0.847	0.796	0.9315	0.9797	1.1901	0.8884	0.951	1.1192	1.1121
1505	xanthine	Nucleotide	Purine metabolism, (hypo)xanthine/inosine containing	3147	LC/MS Pos	1004	1430	153.1	1188	69-89-6;	C00385	HMDB00292	1.1031	0.7983	0.7287	1.063	0.7835	0.8314	0.7367	0.7553	0.7472	0.9027	1.1896	1.1183	1.0966	1.0249	0.954	1.082	0.9884	1.0116	1.1337	1.1839
854	xylitol	Carbohydrate	Nucleotide sugars, pentose metabolism	4966	GC/MS	543	1677.6	307.2	6912	87-99-0;	C00379	HMDB02917	0.8599	0.8716	1.0747	0.8688	1.3571	0.8596	0.4467	0.9917	0.4467	1.068	1.0983	1.6002	0.6723	0.9147	1.2258	1	0.6509	1.4386	1.2638	1.1844
860	xylulose	Carbohydrate	Nucleotide sugars, pentose metabolism	18344	GC/MS	100000421	1668	306.1	5289590	551-84-8;	C00310	HMDB00654	1.2833	0.7192	0.7557	1.4978	0.8592	0.866	1.1916	0.8705	1.0125	0.984	1.0748	1.419	0.9142	1.5785	0.7392	0.8177	0.9875	1.2412	1.4934	1.7279

## Sheet: ANOVA Contrasts & Main effects
	Heat map of statistically significant biochemicals profiled in this study. Red and green shaded cells indicate p≤0.05 (red indicates that the mean values are significantly higher for that comparison; green values significantly lower). Light red and light green shaded cells indicate 0.05<p<0.10 (light red indicates that the mean values trend higher for that comparison; light green values trend low…										Fold of Change								Statistical Values
										X	Two-Way ANOVA Contrasts				ANOVA Main Effects			X	Two-Way ANOVA Contrasts								ANOVA Main Effects						X	Mean Values					% Filled Values
											WT HFD	TG HFD	TG CD	TG HFD	Genotype Main Effect	Diet Main Effect	Genotype Diet Interaction		WT HFD		TG HFD		TG CD		TG HFD		Genotype Main Effect		Diet Main Effect		Genotype Diet Interaction			WT CD	WT HFD	TG CD	TG HFD		WT CD	WT HFD	TG CD	TG HFD		Super Pathway	Sub Pathway	Chemical ID	CAS	RI	Mass
																			WT CD		TG CD		WT CD		WT HFD
	Pathway Sort Order	Super Pathway	Sub Pathway	Biochemical Name	Platform	Comp ID	KEGG	HMDB	PUBCHEM	X	WT CD	TG CD	WT CD	WT HFD				X	p-value	q-value	p-value	q-value	p-value	q-value	p-value	q-value	p-value	q-value	p-value	q-value	p-value	q-value	X					X					X
	1	Amino acid	Glycine, serine and threonine metabolism	glycine	GC/MS	11777	C00037	HMDB00123	5257127;750		0.52	0.58	0.75	0.84					2.8974e-05	0.0003	0.0002	0.0006	0.0251	0.0491	0.1587	0.2384	0.0131	0.0172	1.3747e-06	6.6065e-06	0.4933	0.714		1.6352	0.8481	1.2248	0.715		100	100	100	100		Amino acid	Glycine, serine and threonine metabolism	340	56-40-6;	1166	101.9
	2			sarcosine (N-Methylglycine)	GC/MS	1516	C00213	HMDB00271	1088;7311726		0.93	1.02	1.08	1.19					0.3691	0.3274	0.792	0.3469	0.4523	0.3488	0.0673	0.1345	0.0712	0.0677	0.649	0.3493	0.4116	0.6513		1.0113	0.9363	1.0924	1.1167		100	100	100	100		Amino acid	Glycine, serine and threonine metabolism	1023	107-97-1;	1182.9	116
	8			serine	GC/MS	1648	C00065	HMDB00187	5951;6857581		1.18	1.41	0.85	1.02					0.0239	0.0475	0.0002	0.0005	0.0464	0.0799	0.8207	0.6242	0.1915	0.1328	8.4283e-05	0.0002	0.1105	0.4829		0.9207	1.09	0.7836	1.1085		100	100	100	100		Amino acid	Glycine, serine and threonine metabolism	503	56-45-1;	1389.1	204
	12			homoserine	GC/MS	23642	C00263	HMDB00719	12647;6971022		1.08	0.95	1.15	1.01					0.3601	0.3274	0.624	0.3018	0.1422	0.1722	0.9204	0.6561	0.2618	0.166	0.7585	0.3789	0.323	0.6045		0.9349	1.0103	1.0747	1.0219		100	100	100	100		Amino acid	Glycine, serine and threonine metabolism	100000458	672-15-1;	1471	218.1
	17			threonine	LC/MS pos	1284	C00188	HMDB00167	6971019;6288		1.65	1.6	1.15	1.11					8.7468e-06	0.0001	1.2975e-05	5.3834e-05	0.1058	0.1397	0.1529	0.2363	0.0371	0.0382	1.346e-07	1.0339e-06	0.8821	0.8297		0.7312	1.21	0.8394	1.3464		100	100	100	100		Amino acid	Glycine, serine and threonine metabolism	564	72-19-5;	713	120.1
	18			N-acetylthreonine	LC/MS neg	33939	C01118		4651717		0.92	0.97	0.92	0.97					0.1542	0.1965	0.5674	0.2852	0.1581	0.1838	0.5771	0.5182	0.1665	0.1207	0.1608	0.1185	0.5283	0.7413		1.0614	0.9764	0.9757	0.9479		100	100	100	100		Amino acid	Glycine, serine and threonine metabolism	100001274	17093-74-2;	846	160.1
	24		Alanine and aspartate metabolism	aspartate	GC/MS	15996	C00049	HMDB00191	5960		1.02	1.24	0.79	0.96					0.7484	0.5112	0.1337	0.1068	0.1151	0.1469	0.6852	0.5609	0.1609	0.1182	0.1965	0.1364	0.3886	0.6332		1.0767	1.1032	0.8532	1.0562		100	100	100	100		Amino acid	Alanine and aspartate metabolism	234	56-84-8;	1529.7	232
	28			beta-alanine	GC/MS	55	C00099	HMDB00056	239;4755801		0.64	0.82	0.8	1.03					0.0047	0.0153	0.1908	0.1419	0.1357	0.1657	0.7388	0.5942	0.3965	0.2211	0.0047	0.007	0.1955	0.5536		1.315	0.8369	1.0456	0.8626		100	100	100	100		Amino acid	Alanine and aspartate metabolism	244	56-41-7;107-95-9;	1451.8	174
	33			alanine	GC/MS	1126	C00041	HMDB00161	5950		1.2	1.18	0.99	0.97					0.0037	0.0128	0.0063	0.0099	0.8108	0.4849	0.6222	0.5385	0.6052	0.2998	0.0003	0.0007	0.8569	0.8269		0.9495	1.1378	0.9356	1.1067		100	100	100	100		Amino acid	Alanine and aspartate metabolism	811	56-41-7;	1147.6	115.9
	36			N-acetylaspartate (NAA)	GC/MS	32195	C01042	HMDB00812	65065		0.78	1.01	0.79	1.03					0.124	0.1705	0.8625	0.3649	0.1275	0.1583	0.8499	0.6384	0.3319	0.1949	0.3212	0.2067	0.2214	0.5546		1.2175	0.9527	0.9666	0.9808		100	100	100	100		Amino acid	Alanine and aspartate metabolism	100000787	997-55-7;997-55-7 ;	1642	157.9
	41		Glutamate metabolism	glutamate	LC/MS pos	57	C00025	HMDB03339	611		0.91	1.1	1.03	1.25					0.1753	0.2136	0.1405	0.1115	0.6371	0.4263	0.0033	0.0207	0.0134	0.0173	0.9266	0.4367	0.052	0.3473		0.9891	0.9045	1.021	1.1274		100	100	100	100		Amino acid	Glutamate metabolism	561	56-86-0;	700	148.1
	47			glutamine	LC/MS pos	53	C00064	HMDB00641	5961		0.97	1.07	1.07	1.18					0.606	0.4515	0.1764	0.1349	0.2281	0.2337	0.0056	0.0277	0.0063	0.0098	0.5387	0.3065	0.1889	0.5536		0.9515	0.9273	1.0196	1.0911		100	100	100	100		Amino acid	Glutamate metabolism	563	56-85-9;	684	147.2
	49			gamma-aminobutyrate (GABA)	GC/MS	1416	C00334	HMDB00112	6992099;119		0.72	0.71	0.46	0.45					0.119	0.1661	0.115	0.0984	0.0038	0.015	0.0036	0.0219	0.0002	0.0009	0.0323	0.0358	0.9892	0.847		1.8055	1.3074	0.8236	0.5858		100	100	100	100		Amino acid	Glutamate metabolism	141	56-12-2;	1539.7	304.1
	53			N-acetyl-aspartyl-glutamate (NAAG)	LC/MS pos	35665	C12270	HMDB01067	5255		0.97	1.04	1	1.08					0.9243	0.5806	0.6467	0.3101	0.8009	0.4821	0.4243	0.4402	0.4577	0.2466	0.7966	0.3932	0.6955	0.7794		1.0372	1.007	1.0405	1.0872		100	100	100	100		Amino acid	Glutamate metabolism	100001612	3106-85-2;	1563	305
	56		Histidine metabolism	histidine	LC/MS neg	59	C00135	HMDB00177	773;3651426		1.06	1.25	0.98	1.16					0.3918	0.3419	0.0009	0.0022	0.7179	0.4577	0.013	0.0414	0.1055	0.09	0.0031	0.005	0.0399	0.2947		0.9516	1.0059	0.9343	1.1691		100	100	100	100		Amino acid	Histidine metabolism	355	5934-29-2;	757	154.1
	58			trans-urocanate	LC/MS pos	607	C00785	HMDB00301	736715		1.25	0.91	0.65	0.47					0.296	0.2915	0.7493	0.3382	0.1514	0.1789	0.0102	0.0356	0.0065	0.0099	0.6007	0.3371	0.3351	0.6101		1.1746	1.465	0.7636	0.6936		100	100	100	100		Amino acid	Histidine metabolism	537	104-98-3;	1119	139.1
	62			histamine	LC/MS pos	1574	C00388	HMDB00870	774		0.93	0.8	1.06	0.91					0.2034	0.2335	0.0016	0.0034	0.3665	0.3086	0.1438	0.2293	0.6732	0.322	0.0023	0.004	0.1003	0.4603		1.0156	0.9425	1.0724	0.8591		100	100	100	100		Amino acid	Histidine metabolism	354	51-45-6;	570	112.2
	81		Lysine metabolism	lysine	LC/MS pos	1301	C00047	HMDB00182	5962		2.6	2.47	1.65	1.57					8.7472e-06	0.0001	1.2316e-05	5.3145e-05	0.0055	0.0194	0.0081	0.0316	0.0004	0.0013	1.3064e-07	1.0339e-06	0.8974	0.8309		0.4773	1.2408	0.7879	1.9445		100	100	100	100		Amino acid	Lysine metabolism	407	56-87-1;	603	147.2
	86			pipecolate	GC/MS	1444	C00408	HMDB00070	849		0.47	0.39	0.83	0.68					1.6165e-06	3.4143e-05	8.8844e-08	1.3692e-06	0.0951	0.129	0.0024	0.0186	0.0016	0.0033	2.9862e-09	6.1169e-08	0.2152	0.5536		1.5591	0.7284	1.2871	0.4956		100	100	100	100		Amino acid	Lysine metabolism	1025	4043-87-2;	1396.1	156
	96		Phenylalanine & tyrosine metabolism	phenylalanine	LC/MS pos	64	C00079	HMDB00159	6925665;6140		1.02	0.97	0.96	0.91					0.7024	0.5034	0.6521	0.3113	0.3852	0.3169	0.1008	0.1718	0.081	0.0725	0.9609	0.444	0.5569	0.7537		1.0357	1.0581	0.9918	0.9647		100	100	100	100		Amino acid	Phenylalanine & tyrosine metabolism	460	63-91-2;	2056	166.1
	113			tyrosine	LC/MS pos	1299	C00082	HMDB00158	6057;6942100		1.11	1.21	0.85	0.93					0.4306	0.3615	0.0867	0.0786	0.1456	0.1749	0.6149	0.5374	0.1679	0.121	0.081	0.0752	0.4826	0.7074		1.0085	1.1145	0.8583	1.0361		100	100	100	100		Amino acid	Phenylalanine & tyrosine metabolism	815	60-18-4;	1516	182.1
	114			3-(4-hydroxyphenyl)lactate	LC/MS neg	32197	C03672	HMDB00755	9378		1.05	1.24	0.73	0.86					0.7287	0.5104	0.0511	0.0525	0.0073	0.0235	0.2068	0.2914	0.0069	0.0101	0.101	0.085	0.2324	0.5546		1.1302	1.1899	0.8204	1.0211		100	100	100	100		Amino acid	Phenylalanine & tyrosine metabolism	240	6482-98-0;	1395	181.1
	143			phenylacetylglycine	LC/MS neg	33945	C05598	HMDB00821	68144		0.23	0.61	0.59	1.55					0.0019	0.0083	0.1185	0.0998	0.274	0.2573	0.3696	0.4023	0.8841	0.3831	0.0016	0.0032	0.1653	0.5253		2.3177	0.5379	1.3654	0.8363		100	40	100	80		Amino acid	Phenylalanine & tyrosine metabolism	100001275	500-98-1;	2377	192.1
	145			phenylpropionylglycine	LC/MS neg	35434		HMDB00860	152323		0.53	0.84	0.62	1					0.0618	0.1045	0.5697	0.2852	0.1726	0.1976	1	0.6732	0.3278	0.1945	0.0859	0.0771	0.3278	0.6045		0.8842	0.4648	0.5517	0.4648		40	0	40	0		Amino acid	Phenylalanine & tyrosine metabolism	100001591	56613-60-6;	2981	206.1
	151			phenol sulfate	LC/MS neg	32553	C02180		74426		0.49	0.32	0.98	0.63					0.0088	0.0232	0.0002	0.0006	0.9781	0.5361	0.097	0.17	0.2235	0.1477	5.4315e-05	0.0002	0.2376	0.5546		1.772	0.8767	1.738	0.5484		100	100	100	100		Amino acid	Phenylalanine & tyrosine metabolism	100001510	937-34-8;	2150	173.1
	166			3-[3-(sulfooxy)phenyl]propanoic acid	LC/MS neg	45415			187488		0.36	0.83	0.41	0.97					0.0083	0.0222	0.5927	0.2919	0.0198	0.0432	0.9031	0.6514	0.0732	0.0677	0.023	0.0267	0.1006	0.4603		1.5311	0.5469	0.6323	0.5279		60	20	60	0		Amino acid	Phenylalanine & tyrosine metabolism	100005391	86321-32-6;	1291.9	245.1
	171		Tryptophan metabolism	kynurenine	LC/MS pos	15140	C00328	HMDB00684	161166;6971029		1.41	0.87	1.45	0.89					0.3205	0.3043	0.3143	0.1934	0.2336	0.2376	0.4209	0.4402	0.7746	0.3509	0.9924	0.4548	0.1638	0.5253		0.9419	1.3303	1.3624	1.1825		100	100	100	100		Amino acid	Tryptophan metabolism	100000265	2922-83-0;	1902	209.1
	172			tryptophan	LC/MS pos	54	C00078	HMDB00929	6923516;6305		1.17	1.01	1.03	0.89					0.0517	0.0883	0.8223	0.3548	0.7468	0.4663	0.1418	0.2293	0.4022	0.2216	0.1189	0.0949	0.2038	0.5536		0.9698	1.1364	1.0031	1.0093		100	100	100	100		Amino acid	Tryptophan metabolism	565	73-22-3;	2445	205.1
	173			indolelactate	GC/MS	18349	C02043	HMDB00671	92904		0.85	0.83	0.76	0.74					0.2769	0.285	0.2361	0.1618	0.0887	0.1238	0.0731	0.1414	0.0179	0.0214	0.1151	0.0937	0.9415	0.847		1.1203	0.9566	0.8535	0.712		80	60	80	20		Amino acid	Tryptophan metabolism	100000463	832-97-3;	1964.9	202
	192			C-glycosyltryptophan*	LC/MS pos	32675					1.04	1.24	0.83	0.99					0.7172	0.5094	0.1085	0.0936	0.1898	0.206	0.9701	0.6732	0.3345	0.1951	0.1629	0.1185	0.3605	0.6205		0.9887	1.0311	0.8254	1.0248		100	100	100	100		Amino acid	Tryptophan metabolism	100001949		1912	367.1
	199			3-indoxyl sulfate	LC/MS neg	27672		HMDB00682	10258		0.26	0.39	1.17	1.74					0.0011	0.0055	0.0056	0.0091	0.3397	0.2992	0.1011	0.1718	0.0721	0.0677	0.0001	0.0003	0.6005	0.763		2.0408	0.533	2.3847	0.9273		100	100	100	100		Amino acid	Tryptophan metabolism	100000467	2642-37-7;	2258	212
	210		Valine, leucine and isoleucine metabolism	3-methyl-2-oxovalerate	LC/MS neg	15676	C00671	HMDB03736	47		0.96	1.12	1.07	1.26					0.8227	0.5457	0.4281	0.239	0.6603	0.4354	0.156	0.2363	0.1898	0.1325	0.6845	0.3595	0.4724	0.7015		0.8963	0.8567	0.9619	1.0752		100	100	80	100		Amino acid	Valine, leucine and isoleucine metabolism	100000036	51829-07-3;	2106	129.2
	217			isoleucine	LC/MS pos	1125	C00407	HMDB00172	791		0.98	0.94	1	0.97					0.6997	0.5034	0.4728	0.2512	0.948	0.5305	0.6881	0.5609	0.7414	0.3397	0.4367	0.267	0.8117	0.8096		1.0128	0.9901	1.0168	0.9594		100	100	100	100		Amino acid	Valine, leucine and isoleucine metabolism	376	73-32-5;	1614	132.1
	218			leucine	LC/MS pos	60	C00123	HMDB00687	7045798;6106		1.09	1.04	1.06	1.01					0.2407	0.2629	0.5109	0.265	0.4859	0.3542	0.8691	0.6422	0.5421	0.2746	0.1999	0.138	0.7046	0.7822		0.9191	0.9995	0.9705	1.0111		100	100	100	100		Amino acid	Valine, leucine and isoleucine metabolism	397	61-90-5;	1674	132.2
	227			valine	LC/MS pos	1649	C00183	HMDB00883	6971018;6287		1.19	1.16	1.1	1.08					0.0301	0.0556	0.047	0.0492	0.1893	0.206	0.2699	0.338	0.0945	0.0826	0.0055	0.0081	0.8739	0.8297		0.8869	1.0522	0.9794	1.1401		100	100	100	100		Amino acid	Valine, leucine and isoleucine metabolism	566	72-18-4;	1040	118.1
	229			3-hydroxyisobutyrate	GC/MS	1549	C06001	HMDB00336	11966314		1.09	1.23	1.07	1.21					0.6721	0.4882	0.203	0.148	0.6006	0.4171	0.1718	0.2475	0.1838	0.1299	0.2316	0.1564	0.5352	0.7459		0.9167	1.0004	0.9849	1.2079		100	100	100	100		Amino acid	Valine, leucine and isoleucine metabolism	111	2068-83-9;	1205	177.11
	230			4-methyl-2-oxopentanoate	LC/MS neg	22116	C00233	HMDB00695	70		0.99	1.1	1.08	1.21					0.8792	0.5623	0.4677	0.2512	0.5276	0.3771	0.2346	0.3159	0.2022	0.1385	0.5343	0.3054	0.6824	0.7792		0.9432	0.9322	1.0214	1.1285		100	100	100	100		Amino acid	Valine, leucine and isoleucine metabolism	100000551	816-66-0;	2200	129.2
	235			alpha-hydroxyisovalerate	LC/MS neg	33937		HMDB00407	99823		1.16	1.4	1.03	1.24					0.1479	0.1959	0.0037	0.0067	0.8624	0.5032	0.0567	0.1199	0.1344	0.1015	0.0031	0.005	0.2029	0.5536		0.8875	1.028	0.9123	1.278		100	100	100	100		Amino acid	Valine, leucine and isoleucine metabolism	100001300	600-37-3;	1142	117.1
	237			isobutyrylcarnitine	LC/MS pos	33441		HMDB00736			1.06	1.13	1.46	1.56					0.9892	0.5928	0.5046	0.263	0.0862	0.1226	0.0225	0.062	0.0072	0.0105	0.6426	0.3493	0.6291	0.7792		0.8152	0.8621	1.1864	1.3445		100	100	100	100		Amino acid	Valine, leucine and isoleucine metabolism	100001055	25518-49-4;	1941	232.2
	239			2-methylbutyrylcarnitine (C5)	LC/MS pos	35431		HMDB00378	6426901		1	1.25	1.18	1.48					0.9117	0.5785	0.1786	0.1357	0.3891	0.3169	0.0286	0.0744	0.0335	0.036	0.3737	0.2344	0.2986	0.6008		0.9221	0.9193	1.0861	1.3561		100	100	100	100		Amino acid	Valine, leucine and isoleucine metabolism	100001509	31023-25-3;	2439	246.1
	242			isovalerylcarnitine	LC/MS pos	34407		HMDB00688	6426851		0.76	1.57	0.99	2.06					0.3005	0.2941	0.047	0.0492	0.9806	0.5361	0.0051	0.026	0.0343	0.0363	0.4552	0.2729	0.0368	0.2927		1.0307	0.781	1.0224	1.6096		100	80	100	100		Amino acid	Valine, leucine and isoleucine metabolism	100001393	31023-24-2;	2533	246.2
	243			hydroxyisovaleroyl carnitine	LC/MS pos	35433					0.87	0.82	1.29	1.22					0.1358	0.1843	0.0457	0.0488	0.0159	0.0382	0.052	0.1139	0.0037	0.0064	0.0177	0.0216	0.6789	0.7792		0.9461	0.8268	1.223	1.0054		100	100	100	100		Amino acid	Valine, leucine and isoleucine metabolism	100001594	99159-87-2;	1683	262.1
	260		Cysteine, methionine, SAM, taurine metabolism	methionine sulfoxide	LC/MS pos	18374	C02989	HMDB02005	158980;1548907		1.49	1.19	1.37	1.09					0.0256	0.0495	0.2735	0.1746	0.0852	0.1224	0.6188	0.5382	0.1172	0.0929	0.0217	0.0256	0.3619	0.6205		0.665	0.9915	0.9093	1.0841		100	100	100	100		Amino acid	Cysteine, methionine, SAM, taurine metabolism	100000039	3226-65-1;	729	166.1
	261			N-formylmethionine	LC/MS neg	2829	C03145	HMDB01015	439750		0.97	1.03	0.83	0.88					0.931	0.5815	0.7784	0.3427	0.0874	0.1232	0.1673	0.2453	0.0345	0.0363	0.8903	0.4269	0.7947	0.8065		1.1374	1.1037	0.9469	0.9713		100	100	100	100		Amino acid	Cysteine, methionine, SAM, taurine metabolism	194	4289-98-9;	1541	176.1
	262			hypotaurine	GC/MS	590	C00519	HMDB00965	107812		0.73	0.7	0.92	0.88					0.022	0.0452	0.0144	0.0192	0.4217	0.3358	0.3174	0.3702	0.2078	0.1398	0.0018	0.0034	0.8852	0.8297		1.2692	0.9274	1.1639	0.8141		100	100	100	100		Amino acid	Cysteine, methionine, SAM, taurine metabolism	358	300-84-5;	1598.5	188
	263			taurine	LC/MS pos	32975	C00245	HMDB00251	1123;4068592		0.99	0.92	0.94	0.88					0.7675	0.5211	0.0334	0.0379	0.0731	0.1104	0.0012	0.0117	0.0008	0.002	0.0815	0.0752	0.171	0.5255		1.0497	1.0403	0.9852	0.9111		100	100	100	100		Amino acid	Cysteine, methionine, SAM, taurine metabolism	512	107-35-7;	687	126.1
	266			S-adenosylhomocysteine (SAH)	LC/MS neg	15948	C00021	HMDB00939			0.9	1.01	0.72	0.81					0.1807	0.2154	0.8283	0.356	0.0004	0.0033	0.0118	0.0396	9.3809e-05	0.0005	0.4167	0.256	0.2688	0.5782		1.1936	1.0761	0.8607	0.8736		100	100	100	100		Amino acid	Cysteine, methionine, SAM, taurine metabolism	197	979-92-0;	1821	383.1
	267			methionine	LC/MS pos	1302	C00073	HMDB00696	6992087;6137		1.45	1.69	1.1	1.29					0.0049	0.0153	0.0002	0.0006	0.3893	0.3169	0.0342	0.0828	0.0379	0.0386	3.8513e-05	0.0001	0.3267	0.6045		0.8493	1.2283	0.9355	1.5808		100	100	100	100		Amino acid	Cysteine, methionine, SAM, taurine metabolism	415	63-68-3;	1252	150.1
	269			N-acetylmethionine	LC/MS neg	1589	C02712	HMDB11745	448580		1.09	1.34	0.8	0.99					0.072	0.1156	9.0097e-06	4.111e-05	0.0002	0.0031	0.8047	0.6146	0.0029	0.0055	2.3337e-05	7.9534e-05	0.0061	0.2008		0.977	1.0654	0.7858	1.0543		100	100	100	100		Amino acid	Cysteine, methionine, SAM, taurine metabolism	1083	65-82-7;	1805	190.1
	289		Urea cycle; arginine-, proline-, metabolism	arginine	LC/MS pos	1638	C00062	HMDB00517	232		1.59	1.25	1.47	1.16					0.0129	0.0304	0.1504	0.1176	0.0515	0.0847	0.4263	0.4402	0.0555	0.0545	0.0077	0.0106	0.3758	0.623		0.6946	1.104	1.0206	1.2755		100	100	100	100		Amino acid	Urea cycle; arginine-, proline-, metabolism	231	1119-34-2;	650	175.2
	292			ornithine	GC/MS	1493	C00077	HMDB03374	6262		1.15	0.9	1.77	1.39					0.5004	0.3977	0.5775	0.2857	0.0042	0.0159	0.0548	0.1172	0.0015	0.0032	0.933	0.4374	0.3868	0.6332		0.8258	0.9509	1.4645	1.3214		100	100	100	100		Amino acid	Urea cycle; arginine-, proline-, metabolism	444	3184-13-2;	1763.8	141.9
	294			urea	GC/MS	1670	C00086	HMDB00294	1176;16150869		0.85	1.02	1.1	1.31					0.1172	0.1661	0.8428	0.36	0.2616	0.2511	0.0081	0.0316	0.0092	0.013	0.3191	0.2064	0.2076	0.5536		0.9601	0.8162	1.0537	1.0711		100	100	100	100		Amino acid	Urea cycle; arginine-, proline-, metabolism	533	57-13-6;	1223.9	171
	295			proline	LC/MS pos	1898	C00148	HMDB00162	145742;6971047		1.43	1.6	1.14	1.27					0.001	0.0049	6.9368e-05	0.0002	0.1548	0.1815	0.0133	0.0418	0.0081	0.0117	6.0037e-06	2.4595e-05	0.3759	0.623		0.8136	1.167	0.9266	1.4866		100	100	100	100		Amino acid	Urea cycle; arginine-, proline-, metabolism	480	147-85-3;	796	116.1
	297			citrulline	LC/MS pos	2132	C00327	HMDB00904	833		1.04	0.81	0.94	0.73					0.5466	0.4218	0.0026	0.0051	0.3122	0.2824	8.5405e-05	0.0017	0.0004	0.0013	0.0543	0.0546	0.0094	0.2158		1.0439	1.0884	0.9819	0.7955		100	100	100	100		Amino acid	Urea cycle; arginine-, proline-, metabolism	391	372-75-8;	715	176.1
	301			trans-4-hydroxyproline	GC/MS	1366	C01157	HMDB00725	5810;6971053		0.3	0.37	0.85	1.07					1.0902e-08	3.5002e-07	1.681e-07	1.8134e-06	0.2137	0.2263	0.539	0.5103	0.6435	0.3132	2.8104e-10	6.9079e-09	0.1928	0.5536		1.8704	0.5567	1.5844	0.5931		100	100	100	100		Amino acid	Urea cycle; arginine-, proline-, metabolism	1001	51-35-4;	1537	140
	308			N-delta-acetylornithine*	LC/MS pos	43249			9920500		0.03	0.03	1.32	1.2					0	5.1e-14	0	1.8e-14	0.0178	0.041	0.2209	0.3042	0.0137	0.0175	0	0	0.3485	0.6205		0.9031	0.025	1.1922	0.0299		100	20	100	20		Amino acid	Urea cycle; arginine-, proline-, metabolism	100004523		836.2	175.1
	311		Creatine metabolism	creatine	LC/MS pos	27718	C00300	HMDB00064	586		1.06	0.91	1.02	0.87					0.1243	0.1705	0.0107	0.0153	0.6603	0.4354	0.0009	0.0103	0.0212	0.0248	0.3847	0.2376	0.0057	0.2008		0.993	1.05	1.0098	0.9145		100	100	100	100		Amino acid	Creatine metabolism	1221	57-00-1;	758	132.1
	312			creatinine	LC/MS pos	513	C00791	HMDB00562	588		1.14	1.05	0.97	0.89					0.0179	0.0404	0.3816	0.2201	0.47	0.3519	0.0247	0.0661	0.037	0.0382	0.0236	0.0271	0.2369	0.5546		0.9758	1.1087	0.9425	0.9854		100	100	100	100		Amino acid	Creatine metabolism	275	60-27-5;	730	114.1
	316		Butanoate metabolism	2-aminobutyrate	GC/MS	1577	C02261	HMDB00650	439691;6971251		2.12	2.28	1.46	1.58					2.2562e-05	0.0002	9.1461e-06	4.111e-05	0.0108	0.0299	0.0039	0.0231	0.0004	0.0013	1.8963e-07	1.2594e-06	0.7374	0.7906		0.5625	1.1914	0.8226	1.8767		100	100	100	100		Amino acid	Butanoate metabolism	1128	1492-24-6;	1215.7	130
	319		Polyamine metabolism	5-methylthioadenosine (MTA)	LC/MS pos	1419	C00170	HMDB01173	439176		1.21	0.99	1.16	0.95					0.0063	0.0188	0.8778	0.3684	0.0225	0.0472	0.4511	0.4506	0.2333	0.1505	0.051	0.0526	0.0332	0.2927		0.8936	1.0814	1.0352	1.0278		100	100	100	100		Amino acid	Polyamine metabolism	212	2457-80-9;	2427	298.1
	320			putrescine	GC/MS	1408	C00134	HMDB01414			1.38	1.07	1.31	1.02					0.1489	0.1959	0.5744	0.2855	0.2427	0.2403	0.7907	0.609	0.3099	0.1869	0.1589	0.1185	0.5143	0.7306		0.7981	1.1047	1.0475	1.1245		100	100	100	100		Amino acid	Polyamine metabolism	49	110-60-1;	1705.8	174
	323			spermidine	LC/MS pos	485	C00315	HMDB01257	1102		1.32	1.1	1.66	1.39					0.1184	0.1661	0.4762	0.2518	0.011	0.0299	0.0684	0.1352	0.0036	0.0063	0.1119	0.0917	0.5244	0.7402		0.799	1.0558	1.3291	1.4653		100	100	100	100		Amino acid	Polyamine metabolism	50	124-20-9;	533	146.2
	329		Guanidino and acetamido metabolism	4-guanidinobutanoate	LC/MS pos	15681	C01035	HMDB03464	500		0.45	0.43	0.87	0.82					0.0044	0.0149	0.0061	0.0096	0.7185	0.4577	0.836	0.6332	0.6885	0.3252	0.0003	0.0007	0.9133	0.8388		1.3801	0.6255	1.2044	0.515		100	60	100	80		Amino acid	Guanidino and acetamido metabolism	100000096	463-003;463-00-3;	1085	146.1
	334		Glutathione metabolism	glutathione, reduced (GSH)	LC/MS pos	2127	C00051	HMDB00125	124886		0.84	0.93	0.78	0.86					0.4347	0.3615	0.4692	0.2512	0.2449	0.2409	0.2682	0.338	0.1154	0.0922	0.2915	0.1895	0.9667	0.847		1.2181	1.0173	0.9485	0.8794		100	100	100	100		Amino acid	Glutathione metabolism	496	70-18-8;	1274	308.1
	336			5-oxoproline	LC/MS neg	1494	C01879	HMDB00267	7405		0.82	0.84	0.71	0.73					0.1526	0.196	0.2347	0.1618	0.021	0.0445	0.0357	0.0842	0.0034	0.0061	0.0708	0.067	0.8527	0.8269		1.2758	1.048	0.905	0.7619		100	100	100	100		Amino acid	Glutathione metabolism	1021	98-79-3;	744	128.2
	337			glutathione, oxidized (GSSG)	LC/MS pos	27727	C00127	HMDB03337	65359;11215652		0.81	0.92	0.92	1.05					0.0176	0.0404	0.2686	0.1745	0.3145	0.2827	0.651	0.553	0.6885	0.3252	0.0164	0.0201	0.3048	0.6045		1.1051	0.8991	1.022	0.9407		100	100	100	100		Amino acid	Glutathione metabolism	448	103239-24-3;	1535	613.1
	338			cysteine-glutathione disulfide	LC/MS pos	35159		HMDB00656	4247235		1.07	0.9	1.04	0.87					0.8494	0.5543	0.7943	0.3469	0.8306	0.4915	0.509	0.491	0.5367	0.2739	0.96	0.444	0.7502	0.7906		0.9995	1.0704	1.0386	0.9315		100	100	100	100		Amino acid	Glutathione metabolism	100001437	13081-14-6;	821	427.1
	339			ophthalmate	LC/MS pos	34592		HMDB05765	9817431		1.75	2.66	1.25	1.89					0.0076	0.0214	0.0001	0.0005	0.2834	0.2612	0.0085	0.0316	0.0103	0.0142	3.6279e-05	0.0001	0.2006	0.5536		0.6372	1.1178	0.7962	2.1178		100	100	100	100		Amino acid	Glutathione metabolism	100001311	495-27-2;	1457	290.1
	340			S-lactoylglutathione	LC/MS neg	15731	C03451	HMDB01066	1083		0.98	1.19	3.85	4.67					0.9591	0.5872	0.4681	0.2512	0.0324	0.0601	0.0063	0.0304	0.0013	0.0031	0.6317	0.3481	0.5816	0.7572		0.2569	0.2512	0.9883	1.174		60	0	60	80		Amino acid	Glutathione metabolism	1343	54398-03-7;	1271	378.2
	350	Peptide	Dipeptide	glycylvaline	LC/MS pos	18357			2724807;6994979		0.95	1.27	0.81	1.08					0.7693	0.5211	0.205	0.1483	0.2907	0.2646	0.6054	0.5344	0.6945	0.3255	0.4798	0.2822	0.2689	0.5782		1.0392	0.9872	0.844	1.0699		100	100	100	100		Peptide	Dipeptide	100000487	1963-21-9;	1572	175.1
	356			glycylisoleucine	LC/MS pos	36659					0.89	1.3	0.77	1.12					0.434	0.3615	0.2062	0.1483	0.1498	0.1784	0.5523	0.5122	0.5309	0.2728	0.7205	0.369	0.1533	0.5156		0.9624	0.8559	0.7363	0.9555		80	60	60	80		Peptide	Dipeptide	100001790	19461-38-2;	2080	189.1
	357			glycylleucine	LC/MS pos	34398	C02155	HMDB00759	92843;1548899		1.1	1.12	1.16	1.18					0.4748	0.3832	0.4887	0.2559	0.2485	0.2412	0.2574	0.3272	0.1129	0.0915	0.3235	0.2071	0.9871	0.847		0.8772	0.9646	1.0188	1.1372		100	100	100	100		Peptide	Dipeptide	100001258	869-19-2;	2236	189.1
	371			alanylleucine	LC/MS pos	37093			259583		1.14	1.29	0.84	0.96					0.3302	0.3065	0.1266	0.1028	0.4447	0.3484	0.862	0.6422	0.5068	0.2661	0.0829	0.0755	0.6734	0.7792		1.0177	1.1557	0.8568	1.105		100	100	100	100		Peptide	Dipeptide	100001890	1638-60-4;	2150	203
	381			alanylphenylalanine	LC/MS pos	38679			2080		1.33	1.06	1.39	1.11					0.0991	0.1446	0.6747	0.3151	0.0604	0.0952	0.496	0.4875	0.0727	0.0677	0.143	0.1085	0.3633	0.6205		0.7085	0.9398	0.9841	1.04		80	100	100	100		Peptide	Dipeptide	100002700	3061-90-3;	2422	237.2
	388			alanyltyrosine	LC/MS pos	37098			572319;4099800		1.49	1.03	1.09	0.76					0.0077	0.0214	0.866	0.3649	0.4827	0.3537	0.0467	0.1035	0.3247	0.1937	0.037	0.0403	0.0591	0.3559		0.8271	1.2285	0.9056	0.9318		100	100	100	100		Peptide	Dipeptide	100001885		1713	253
	434			phenylalanylglutamate	LC/MS pos	41432			4422358		1.21	1.42	0.8	0.94					0.251	0.2668	0.0764	0.0725	0.24	0.2403	0.612	0.5374	0.2369	0.152	0.0444	0.0474	0.6259	0.7792		0.9493	1.1533	0.76	1.0786		100	100	100	100		Peptide	Dipeptide	100003596	3617-45-6;	2005	295.2
	470			aspartylleucine	LC/MS pos	40068			332962		1.02	1.07	1.11	1.16					0.7236	0.5104	0.5241	0.2701	0.4743	0.3519	0.321	0.3702	0.232	0.1505	0.4849	0.2838	0.8394	0.8214		0.9718	0.9918	1.0758	1.1539		100	100	100	100		Peptide	Dipeptide	100003158	3062-14-4;	2310	247.2
	476			histidylleucine	LC/MS pos	40061			189008;6992010		1.29	1.46	1.06	1.21					0.1519	0.196	0.0166	0.0211	0.9632	0.536	0.2413	0.3201	0.3848	0.2157	0.0093	0.0122	0.4202	0.6513		0.8482	1.0944	0.9028	1.3191		100	100	100	100		Peptide	Dipeptide	100003162	7763-65-7;	1482	269.2
	495			isoleucylalanine	LC/MS pos	40046			5246009;5246010		1.39	1.46	1.12	1.17					0.0438	0.0773	0.0402	0.0438	0.4732	0.3519	0.4472	0.4491	0.3003	0.1841	0.0065	0.0093	0.9752	0.847		0.8288	1.1553	0.9289	1.3517		100	100	100	100		Peptide	Dipeptide	100003163	24787-73-3;	1686	203.2
	499			isoleucylglycine	LC/MS pos	40008			342532		1.35	1.27	0.81	0.77					0.0842	0.1299	0.33	0.1978	0.2834	0.2612	0.0693	0.1355	0.0462	0.0462	0.0613	0.0593	0.5622	0.7564		0.97	1.3114	0.7905	1.0037		100	100	100	100		Peptide	Dipeptide	100003169	868-28-0;	1732	189.2
	511			leucylglycine	LC/MS pos	40045			79070		1.66	1.25	0.9	0.68					0.0023	0.0093	0.2335	0.1618	0.6627	0.4354	0.0123	0.0405	0.0347	0.0363	0.0034	0.0055	0.1125	0.4829		1.0372	1.7171	0.9311	1.163		100	100	100	100		Peptide	Dipeptide	100003185	686-50-0;	1800	189.2
	514			leucylserine	LC/MS neg	40048			3621685		1.15	1.51	0.86	1.13					0.5177	0.4041	0.0862	0.0786	0.4756	0.3519	0.6686	0.5563	0.8376	0.366	0.0974	0.0826	0.4215	0.6513		1.0191	1.1733	0.8757	1.3254		100	100	100	100		Peptide	Dipeptide	100003190	6209-12-7;	1837	217.2
	532			phenylalanylserine	LC/MS pos	40016			9859812		1.36	1.32	0.91	0.88					0.2142	0.2422	0.3393	0.2	0.7572	0.4681	0.5421	0.5103	0.5168	0.2693	0.1267	0.0998	0.8301	0.8182		0.9943	1.3541	0.9064	1.1969		100	100	100	80		Peptide	Dipeptide	100003252	16053-39-7;	1808	253.1
	533			serylleucine	LC/MS pos	40066					1.62	1.48	1.07	0.98					0.0037	0.0128	0.0152	0.0197	0.6759	0.4421	0.8029	0.6146	0.9047	0.3877	0.0005	0.0012	0.6374	0.7792		0.8344	1.3489	0.8954	1.325		100	100	100	100		Peptide	Dipeptide	100003202	6665-16-3;	2106	219.2
	534			serylphenyalanine	LC/MS pos	40054					1.07	1.13	0.81	0.86					0.3447	0.3181	0.1182	0.0998	0.0137	0.0335	0.0529	0.1145	0.0034	0.0061	0.082	0.0752	0.6384	0.7792		1.0582	1.1339	0.8604	0.976		100	100	100	100		Peptide	Dipeptide	100003253		2348	253.2
	537			threonylleucine	LC/MS neg	40051			4420322		1.28	1.2	1.16	1.09					0.0276	0.0522	0.0896	0.0799	0.1794	0.1997	0.4425	0.447	0.1408	0.1056	0.0086	0.0115	0.6687	0.7792		0.8619	1.1028	0.9969	1.2002		100	100	100	100		Peptide	Dipeptide	100003204	50299-12-2;	1952	231.2
	555			tyrosylglycine	LC/MS pos	41375			259323		1.25	0.97	0.81	0.62					0.2577	0.2722	0.9203	0.3775	0.42	0.3358	0.0757	0.1448	0.0717	0.0677	0.3806	0.237	0.4594	0.6913		1.0178	1.2738	0.823	0.7954		100	100	100	100		Peptide	Dipeptide	100003598	673-05-5;	1596.8	239.1
	613			phenylalanylaspartate	LC/MS pos	41419			335051		0.88	1.22	0.56	0.76					0.5076	0.3994	0.2581	0.1727	0.0015	0.0073	0.0656	0.1325	0.0008	0.002	0.731	0.3709	0.2092	0.5536		1.3395	1.1838	0.7435	0.9034		100	100	80	100		Peptide	Dipeptide	100003595	22828-05-3;	1901	281.1
	644		Dipeptide derivative	carnosine	LC/MS neg	1768	C00386	HMDB00033	439224;6992100		0.95	0.98	1.03	1.06					0.1574	0.1989	0.4803	0.2527	0.5009	0.3633	0.1665	0.2453	0.1501	0.111	0.1383	0.1065	0.598	0.763		1.0069	0.9525	1.0335	1.0082		100	100	100	100		Peptide	Dipeptide derivative	249	305-84-0;	813	225.2
	646			anserine	LC/MS neg	15747	C01262	HMDB00194	6992114;112072		1.05	1.06	0.93	0.93					0.0096	0.0246	0.0075	0.0114	0.0008	0.005	0.001	0.0108	2.9434e-05	0.0003	0.0006	0.0014	0.934	0.8443		1.0071	1.0607	0.9368	0.9886		100	100	100	100		Peptide	Dipeptide derivative	100000044	10030-52-1;	1126	239.2
	649			N-acetylcarnosine	LC/MS neg	43488			9903482		0.73	0.96	0.7	0.93					0.0193	0.042	0.7641	0.3398	0.0082	0.0256	0.4813	0.4781	0.0178	0.0214	0.0567	0.0557	0.1242	0.4829		1.3273	0.9687	0.9341	0.8993		100	100	100	100		Peptide	Dipeptide derivative	100004046	56353-15-2;	1214	267.2
	652		gamma-glutamyl	gamma-glutamylleucine	LC/MS pos	18369		HMDB11171	151023		1.08	0.95	1.26	1.11					0.9919	0.5928	0.6451	0.3101	0.2796	0.261	0.5317	0.5087	0.2317	0.1505	0.7497	0.3767	0.7388	0.7906		0.952	1.0306	1.2028	1.146		80	60	100	100		Peptide	gamma-glutamyl	1268	2566-39-4;	2744	261.2
	737	Carbohydrate	Fructose, mannose, galactose, starch, and sucrose metabolism	fructose	GC/MS	577	C00095	HMDB00660	5984		1.01	1.61	1.81	2.87					0.9494	0.5872	0.0177	0.0222	0.0115	0.0301	5.5199e-05	0.0014	2.4167e-05	0.0003	0.0735	0.0689	0.0868	0.4603		0.7965	0.8056	1.4384	2.3105		100	100	100	100		Carbohydrate	Fructose, mannose, galactose, starch, and sucrose metabolism	878	57-48-7;	1758	217
	738			galactitol (dulcitol)	GC/MS	1117	C01697	HMDB00107	11850		0.68	0.69	0.99	1.01					3.3784e-05	0.0003	5.6118e-05	0.0002	0.9134	0.523	0.8827	0.6496	0.9781	0.4051	7.0089e-07	4.1019e-06	0.8562	0.8269		1.2446	0.8402	1.2336	0.8486		100	100	100	100		Carbohydrate	Fructose, mannose, galactose, starch, and sucrose metabolism	1003	608-66-2;	1849.2	319.1
	748			maltose	GC/MS	15806	C00208	HMDB00163	439341		1.44	1.05	2.43	1.77					0.0853	0.1303	0.815	0.3545	0.0003	0.0033	0.0081	0.0316	5.879e-05	0.0004	0.1622	0.1185	0.2756	0.5782		0.579	0.8341	1.4074	1.4761		100	100	100	100		Carbohydrate	Fructose, mannose, galactose, starch, and sucrose metabolism	913	6363-53-7;	2142.1	204.1
	749			mannitol	GC/MS	15335	C00392	HMDB00765	6251		1.06	0.96	0.94	0.85					0.442	0.362	0.6119	0.2987	0.6346	0.4263	0.0923	0.1662	0.1273	0.0995	0.8505	0.4181	0.3696	0.623		1.049	1.1124	0.9856	0.9476		100	100	100	100		Carbohydrate	Fructose, mannose, galactose, starch, and sucrose metabolism	100000277	69-65-8;	1839	319.1
	753			mannose	GC/MS	584	C00159	HMDB00169	161658		1.53	1.25	2.46	2.01					0.2036	0.2335	0.4003	0.2297	0.013	0.0322	0.033	0.0821	0.0023	0.0043	0.1411	0.1077	0.7484	0.7906		0.7143	1.0923	1.7578	2.1908		100	100	100	100		Carbohydrate	Fructose, mannose, galactose, starch, and sucrose metabolism	803	3458-28-4;	1753.5	203.9
	755			mannose-6-phosphate	GC/MS	1470	C00275	HMDB01078			1.65	1.05	28.44	18.06					0.4808	0.3859	0.7627	0.3398	0.0009	0.0055	0.0079	0.0316	0.0001	0.0007	0.7731	0.3833	0.4773	0.7043		0.3557	0.5881	10.1144	10.6207		60	80	100	100		Carbohydrate	Fructose, mannose, galactose, starch, and sucrose metabolism	294	70442-25-0;104872-94-8;	2035.9	387.2
	761			sorbitol	GC/MS	15053	C00794	HMDB00247	107428		1.17	0.94	1.02	0.83					0.2932	0.2905	0.6732	0.3151	0.7936	0.4821	0.2291	0.3108	0.4963	0.2636	0.6484	0.3493	0.2995	0.6008		1.0225	1.1955	1.0468	0.9879		100	100	100	100		Carbohydrate	Fructose, mannose, galactose, starch, and sucrose metabolism	506	6706-59-8;	1843	319.1
	765			sucrose	LC/MS neg	1519	C00089	HMDB00258	5988		0.49	1.77	0.65	2.35					0.7377	0.5104	0.2211	0.1559	0.701	0.4505	0.0622	0.1285	0.1096	0.09	0.519	0.2995	0.2705	0.5782		1.4111	0.6869	0.9131	1.6151		80	100	100	100		Carbohydrate	Fructose, mannose, galactose, starch, and sucrose metabolism	935	57-50-1;	875	341.2
	768			maltotriose	GC/MS	15877	C01835	HMDB01262	439586		1.54	1.18	2.73	2.08					0.2236	0.2493	0.5259	0.2701	0.0055	0.0194	0.0198	0.057	0.0008	0.002	0.1946	0.1359	0.6682	0.7792		0.5494	0.846	1.4987	1.7613		100	100	100	100		Carbohydrate	Fructose, mannose, galactose, starch, and sucrose metabolism	100000276	1109-28-0;	2419	204
	776			maltotetraose	LC/MS neg	15910	C02052	HMDB01296	446495		1.78	1.69	2.9	2.75					0.1169	0.1661	0.0634	0.0621	0.017	0.0401	0.0085	0.0316	0.001	0.0024	0.02	0.0241	0.8142	0.8096		0.5759	1.0254	1.6693	2.8203		100	100	100	100		Carbohydrate	Fructose, mannose, galactose, starch, and sucrose metabolism	100000275	34612-38-9;	965	665.1
	782			methyl-beta-glucopyranoside	LC/MS pos	40480			2108		0.76	0.88	0.86	1					1.2949e-05	0.0001	0.015	0.0197	0.0032	0.0134	1	0.6732	0.0262	0.0292	1.0477e-05	3.9019e-05	0.0262	0.2922		1.1126	0.8408	0.9526	0.8408		100	0	100	0		Carbohydrate	Fructose, mannose, galactose, starch, and sucrose metabolism	100003693	709-50-2;	1094.3	212.1
	799		Glycolysis, gluconeogenesis, pyruvate metabolism	1,5-anhydroglucitol (1,5-AG)	GC/MS	20675	C07326	HMDB02712			2.59	2.51	1.02	0.99					1.2082e-09	6.4649e-08	1.8088e-09	4.8781e-08	0.8358	0.4918	0.8983	0.6514	0.9552	0.4	8.364e-12	2.57e-10	0.8128	0.8096		0.5867	1.5182	0.5995	1.5021		100	100	100	100		Carbohydrate	Glycolysis, gluconeogenesis, pyruvate metabolism	100000580	154-58-5;	1788.7	217.1
	801			glycerate	GC/MS	1572	C00258	HMDB00139	752		1.87	1.65	2.72	2.39					0.0111	0.0271	0.0546	0.055	0.0004	0.0033	0.0022	0.0186	3.1394e-05	0.0003	0.003	0.005	0.5811	0.7572		0.4761	0.8915	1.293	2.1349		100	100	100	100		Carbohydrate	Glycolysis, gluconeogenesis, pyruvate metabolism	1052	600-19-1;	1360.7	189
	804			glucose-6-phosphate (G6P)	GC/MS	31260	C00668	HMDB01401			2.05	1.07	44.1	23.08					0.2924	0.2905	0.7336	0.3339	0.0004	0.0033	0.0087	0.0316	8.0824e-05	0.0005	0.6068	0.339	0.3253	0.6045		0.3602	0.7395	15.8835	17.0696		100	100	100	100		Carbohydrate	Glycolysis, gluconeogenesis, pyruvate metabolism	291	103192-55-8;	2042.7	387.2
	805			glucose 1-phosphate	GC/MS	33755	C00103	HMDB01586	65533		1.01	1.05	4.63	4.78					0.9258	0.5806	0.553	0.2801	0.0096	0.0281	0.0273	0.0718	0.0016	0.0033	0.6271	0.3471	0.7224	0.7867		0.7562	0.766	3.4996	3.6581		100	100	100	100		Carbohydrate	Glycolysis, gluconeogenesis, pyruvate metabolism	1233	56401-20-8;	1853	217.1
	806			glucose	GC/MS	20488	C00031	HMDB00122	79025		1.33	1.22	1.64	1.5					0.0232	0.0472	0.1012	0.0895	0.0005	0.0035	0.0025	0.0186	3.8322e-05	0.0003	0.0084	0.0114	0.5936	0.7627		0.6579	0.8759	1.0778	1.3176		100	100	100	100		Carbohydrate	Glycolysis, gluconeogenesis, pyruvate metabolism	572	50-99-7;	1866.8	217.1
	808			1,6-anhydroglucose	GC/MS	21049		HMDB00640	11412545		2.25	2.95	1.01	1.33					6.6008e-06	0.0001	1.1636e-07	1.569e-06	0.9225	0.524	0.0323	0.0814	0.1318	0.1009	7.1692e-09	1.1014e-07	0.1032	0.4629		0.6289	1.4157	0.6376	1.8779		100	100	100	100		Carbohydrate	Glycolysis, gluconeogenesis, pyruvate metabolism	100000939	498-07-7;	1679.5	204.1
	809			fructose-6-phosphate	GC/MS	12021	C05345	HMDB00124			1.3	1.06	15.95	12.99					0.715	0.5094	0.8444	0.36	0.0038	0.015	0.0125	0.0405	0.0005	0.0014	0.9047	0.4293	0.6917	0.7792		0.5828	0.76	9.297	9.8735		100	100	100	100		Carbohydrate	Glycolysis, gluconeogenesis, pyruvate metabolism	1232	103213-47-4;	1994.9	315.1
	812			Isobar: fructose 1,6-diphosphate, glucose 1,6-diphosphate, myo-inositol 1,4 or 1,3-diphosphate	LC/MS neg	36984					1.39	2.42	12.57	21.92					0.6367	0.4667	0.2637	0.1728	0.01	0.0288	0.0024	0.0186	0.0003	0.001	0.2632	0.1739	0.6387	0.7792		0.5589	0.7757	7.0235	17.0033		100	100	100	100		Carbohydrate	Glycolysis, gluconeogenesis, pyruvate metabolism	100002180		572	339
	813			2-phosphoglycerate	GC/MS	35629	C00631	HMDB03391			2.55	1.76	12.17	8.38					0.182	0.2154	0.264	0.1728	0.0026	0.0117	0.0042	0.0233	0.0002	0.0008	0.0899	0.0789	0.8687	0.8297		0.3752	0.9576	4.5651	8.0231		80	100	100	100		Carbohydrate	Glycolysis, gluconeogenesis, pyruvate metabolism	100000093	70195-25-4;	1734	459.1
	814			3-phosphoglycerate	GC/MS	1414	C00597	HMDB00807			1.89	1.69	10.65	9.57					0.3223	0.3043	0.3383	0.2	0.0027	0.0119	0.0029	0.0195	0.0001	0.0007	0.1748	0.1242	0.9809	0.847		0.504	0.9505	5.3663	9.0952		100	100	100	100		Carbohydrate	Glycolysis, gluconeogenesis, pyruvate metabolism	132	80731-10-8;	1754	299
	819			phosphoenolpyruvate (PEP)	GC/MS	597	C00074	HMDB00263	1005		2.16	1.6	8.46	6.24					0.0868	0.1314	0.2838	0.1801	0.0003	0.0033	0.0013	0.0125	1.8398e-05	0.0003	0.0545	0.0546	0.6197	0.7787		0.3777	0.8161	3.1945	5.0961		100	100	100	100		Carbohydrate	Glycolysis, gluconeogenesis, pyruvate metabolism	463	10526-80-4;	1595.4	369
	820			pyruvate	GC/MS	599	C00022	HMDB00243	107735		1.25	0.87	1.73	1.2					0.0713	0.1156	0.2171	0.1541	0.0001	0.0025	0.0969	0.17	0.0002	0.0009	0.6537	0.3493	0.0371	0.2927		0.7259	0.9072	1.2556	1.0862		100	100	100	100		Carbohydrate	Glycolysis, gluconeogenesis, pyruvate metabolism	823	127-17-3;	1130.6	217
	821			lactate	GC/MS	527	C00186	HMDB00190	612		1.05	1.01	1.06	1.02					0.0953	0.1404	0.7638	0.3398	0.0479	0.0805	0.5089	0.491	0.0636	0.0619	0.1611	0.1185	0.315	0.6045		0.9554	1.0022	1.0122	1.0201		100	100	100	100		Carbohydrate	Glycolysis, gluconeogenesis, pyruvate metabolism	482	79-33-4;	1102.8	116.9
	835		Nucleotide sugars, pentose metabolism	arabitol	GC/MS	15964	C00474	HMDB01851	94154		0.44	0.5	1.02	1.14					0.0013	0.0059	0.0032	0.0061	0.6078	0.4201	0.3448	0.3822	0.3056	0.1863	8.6048e-05	0.0002	0.7544	0.7906		1.612	0.7164	1.6486	0.8198		100	80	100	100		Carbohydrate	Nucleotide sugars, pentose metabolism	100000012	7643-75-6;	1687.5	217
	837			ribitol	GC/MS	15772	C00474	HMDB00508			0.81	0.99	0.88	1.06					0.0731	0.1162	0.8953	0.3715	0.2639	0.2511	0.5397	0.5103	0.7121	0.3294	0.1661	0.1201	0.2251	0.5546		1.118	0.9107	0.9833	0.9695		100	80	100	100		Carbohydrate	Nucleotide sugars, pentose metabolism	100000406	488-81-3;	1692.4	217
	840			sedoheptulose-7-phosphate	GC/MS	35649	C05382	HMDB01068	616		0.9	0.55	0.66	0.4					0.8281	0.5471	0.0134	0.0181	0.1222	0.1542	0.0007	0.009	0.0008	0.002	0.05	0.052	0.0894	0.4603		1.3791	1.2388	0.9065	0.5016		100	100	100	100		Carbohydrate	Nucleotide sugars, pentose metabolism	100001628	2646-35-7;	2070	691.35
	843			ribose	GC/MS	12080	C00121	HMDB00283	5311110		0.98	0.94	1.04	1					0.7824	0.5277	0.769	0.34	0.7677	0.4726	0.781	0.6082	0.6855	0.3252	0.6873	0.3595	0.9901	0.847		1.0005	0.9815	1.0449	0.9843		100	100	100	100		Carbohydrate	Nucleotide sugars, pentose metabolism	914	50-69-1;	1639.2	204
	846			ribose 5-phosphate	GC/MS	561	C00117	HMDB00618	447634		0.69	0.63	0.91	0.83					0.4154	0.3566	0.3104	0.1924	0.9486	0.5305	0.7853	0.6082	0.8117	0.3621	0.2015	0.1384	0.883	0.8297		1.1726	0.8128	1.0658	0.6722		80	80	100	100		Carbohydrate	Nucleotide sugars, pentose metabolism	19	18265-46-8;108321-05-7;	1928.4	315.1
	848			ribulose	GC/MS	35855	C00309	HMDB00621	79021		1.17	1.05	0.74	0.66					0.521	0.4041	0.7186	0.3298	0.1324	0.163	0.0792	0.1499	0.0263	0.0292	0.4799	0.2822	0.8404	0.8214		1.1972	1.4024	0.8827	0.9274		100	100	100	100		Carbohydrate	Nucleotide sugars, pentose metabolism	100000147	488-84-6;	1662	306.1
	850			Isobar: ribulose 5-phosphate, xylulose 5-phosphate	GC/MS	37288					0.81	0.78	1.07	1.02					0.4218	0.3601	0.3209	0.1956	0.618	0.4232	0.7616	0.6045	0.5715	0.287	0.2096	0.1423	0.8894	0.8301		1.0469	0.8497	1.1155	0.8693		100	100	100	100		Carbohydrate	Nucleotide sugars, pentose metabolism	100002179		1935	357.2
	854			xylitol	GC/MS	4966	C00379	HMDB02917	6912		1	0.76	0.91	0.69					0.9572	0.5872	0.1284	0.1033	0.7511	0.4663	0.0651	0.1325	0.1229	0.0967	0.2896	0.1893	0.2582	0.5677		1.1023	1.1075	1.0064	0.7625		100	100	100	80		Carbohydrate	Nucleotide sugars, pentose metabolism	543	87-99-0;	1677.6	307.2
	860			xylulose	GC/MS	18344	C00310	HMDB00654	5289590		1.09	0.96	0.89	0.79					0.608	0.4515	0.9973	0.3995	0.5119	0.3695	0.2485	0.3227	0.205	0.1387	0.7181	0.369	0.7145	0.7855		1.1451	1.2536	1.0231	0.9849		100	100	100	100		Carbohydrate	Nucleotide sugars, pentose metabolism	100000421	551-84-8;	1668	306.1
	873	Energy	Krebs cycle	citrate	GC/MS	1564	C00158	HMDB00094	311		1.07	0.84	0.71	0.56					0.3919	0.3419	0.0632	0.0621	0.0014	0.007	4.7175e-06	0.0003	1.2612e-06	4.6655e-05	0.4415	0.2686	0.0589	0.3559		1.2534	1.3427	0.8914	0.7498		100	100	100	100		Energy	Krebs cycle	1124	77-92-9;	1763.4	273.1
	888			fumarate	GC/MS	1643	C00122	HMDB00134			1.02	0.82	1.02	0.82					0.7941	0.532	0.2905	0.1833	0.7768	0.4746	0.3004	0.3641	0.588	0.2926	0.5665	0.3194	0.3511	0.6205		1.0703	1.087	1.0953	0.8963		100	100	100	100		Energy	Krebs cycle	330	100-17-8;	1382.1	245
	892			malate	GC/MS	1303	C00149	HMDB00156	525		0.96	0.88	1.02	0.94					0.5801	0.4413	0.1206	0.1001	0.7774	0.4746	0.4427	0.447	0.7284	0.3354	0.1386	0.1065	0.4583	0.6913		1.0748	1.029	1.0996	0.9629		100	100	100	100		Energy	Krebs cycle	409	6915-15-7;	1502	233
	895		Oxidative phosphorylation	acetylphosphate	GC/MS	15488	C00227	HMDB01494	186		0.86	1.15	0.87	1.16					0.3303	0.3065	0.4298	0.239	0.3485	0.3038	0.4088	0.4346	0.9348	0.396	0.8926	0.4269	0.2179	0.5536		1.0771	0.9287	0.9387	1.0762		100	100	100	100		Energy	Oxidative phosphorylation	1211	94249-01-1;	1263	211
	896			phosphate	GC/MS	11438	C00009	HMDB01429	1061		0.97	1.01	0.93	0.97					0.3025	0.2943	0.7061	0.3269	0.0235	0.0479	0.3077	0.3666	0.023	0.0263	0.6364	0.3481	0.3207	0.6045		1.0492	1.0159	0.9745	0.985		100	100	100	100		Energy	Oxidative phosphorylation	461	7664-38-2 ;	1307.7	298.9
	897			pyrophosphate (PPi)	GC/MS	2078	C00013	HMDB00250	644102		0.61	1.28	0.84	1.77					0.3675	0.3274	0.9405	0.3814	0.7995	0.4821	0.5613	0.5156	0.8157	0.3621	0.4883	0.2844	0.5556	0.7537		1.3063	0.7935	1.1021	1.4054		100	100	100	100		Energy	Oxidative phosphorylation	495	1466-09-3;2466-09-3;	1642.3	451
	898	Lipid	Essential fatty acid	linoleate (18:2n6)	LC/MS neg	1105	C01595	HMDB00673	5280450		1.34	1.75	0.73	0.95					0.003	0.0109	6.2131e-06	3.3104e-05	0.002	0.0096	0.5665	0.5156	0.0082	0.0117	2.3752e-06	1.0425e-05	0.0439	0.3138		0.8538	1.144	0.6227	1.0878		100	100	100	100		Lipid	Essential fatty acid	180	60-33-3;	5533	279.3
	902			linolenate [alpha or gamma; (18:3n3 or 6)]	LC/MS neg	34035	C06427	HMDB01388			0.83	1.11	0.63	0.85					0.1526	0.196	0.3413	0.2001	0.0012	0.0064	0.1645	0.2452	0.0015	0.0032	0.7172	0.369	0.0983	0.4603		1.3356	1.1033	0.8386	0.9347		100	100	100	100		Lipid	Essential fatty acid	100001337		5450	277.3
	903			dihomo-linolenate (20:3n3 or n6)	LC/MS neg	35718	C03242	HMDB02925	5312529		1.6	1.73	0.69	0.74					0.0002	0.0011	3.5858e-05	0.0001	0.0014	0.007	0.0073	0.0316	0.0002	0.0008	1.3976e-06	6.6065e-06	0.5868	0.7582		0.912	1.4621	0.6286	1.0846		100	100	100	100		Lipid	Essential fatty acid	100001739	17046-59-2 ;	5600	305.4
	904			eicosapentaenoate (EPA; 20:5n3)	LC/MS neg	18467	C06428	HMDB01999	446284		0.39	0.26	0.75	0.49					2.6494e-05	0.0003	1.6522e-07	1.8134e-06	0.107	0.1399	0.0003	0.0039	0.0004	0.0012	1.7922e-08	2.2026e-07	0.0528	0.3473		1.8245	0.7155	1.3744	0.3523		100	100	100	100		Lipid	Essential fatty acid	2050	10-2005-9;10417-94-4;	5442	301.3
	905			docosapentaenoate (n3 DPA; 22:5n3)	LC/MS neg	32504	C16513	HMDB01976			0.68	0.64	0.72	0.69					0.0292	0.0544	0.0094	0.0138	0.0652	0.1005	0.022	0.0614	0.0056	0.0094	0.0016	0.0032	0.6987	0.7794		1.4931	1.0097	1.0788	0.6918		100	100	100	100		Lipid	Essential fatty acid	100001181	2234-74-4 ;	5574	329.4
	906			docosapentaenoate (n6 DPA; 22:5n6)	LC/MS neg	37478	C16513	HMDB13123	6441454		1.65	3	0.7	1.28					0.0045	0.015	1.273e-06	9.1552e-06	0.0201	0.0432	0.1262	0.2085	0.5033	0.266	1.0083e-06	5.3877e-06	0.0091	0.2158		0.734	1.211	0.5169	1.5482		100	100	100	100		Lipid	Essential fatty acid	100001580	25182-74-5;	5625	329.4
	907			docosahexaenoate (DHA; 22:6n3)	LC/MS neg	19323	C06429	HMDB02183	445580		0.75	0.7	0.75	0.7					0.0384	0.0701	0.0114	0.0158	0.0312	0.0586	0.0092	0.0327	0.0017	0.0034	0.0023	0.004	0.677	0.7792		1.3369	0.9969	0.9971	0.6967		100	100	100	100		Lipid	Essential fatty acid	100000665	6217-54-5;	5518	327.3
	912		Medium chain fatty acid	caproate (6:0)	LC/MS neg	32489	C01585	HMDB00535	8892		1.12	1.12	0.78	0.78					0.38	0.3351	0.4093	0.2336	0.0409	0.0723	0.0367	0.0856	0.0058	0.0094	0.2337	0.157	0.9691	0.847		1.0606	1.185	0.8279	0.9252		100	100	100	100		Lipid	Medium chain fatty acid	926	142-62-1;	2766	115.2
	914			caprylate (8:0)	LC/MS neg	32492	C06423	HMDB00482	379		0.86	1.17	0.72	0.98					0.281	0.2855	0.3613	0.2095	0.0557	0.0887	0.9938	0.6732	0.1624	0.1185	0.9025	0.4293	0.1654	0.5253		1.102	0.951	0.7981	0.9343		100	80	100	100		Lipid	Medium chain fatty acid	932	124-07-2;	4367	143.2
	916			caprate (10:0)	LC/MS neg	1642	C01571	HMDB00511	2969		1.18	0.93	1.08	0.85					0.2681	0.2795	0.549	0.2794	0.4818	0.3537	0.3141	0.3702	0.8242	0.3632	0.7101	0.369	0.2313	0.5546		0.9256	1.0917	0.9993	0.9315		100	100	100	100		Lipid	Medium chain fatty acid	888	112-37-8;	5092	171.2
	925		Long chain fatty acid	myristate (14:0)	LC/MS neg	1365	C06424	HMDB00806	11005		1.19	1.34	0.82	0.93					0.0206	0.043	0.0005	0.0012	0.0109	0.0299	0.3065	0.3666	0.0133	0.0173	0.0002	0.0004	0.2161	0.5536		0.9561	1.138	0.7863	1.0574		100	100	100	100		Lipid	Long chain fatty acid	519	544-63-8;	5439	227.3
	926			myristoleate (14:1n5)	LC/MS neg	32418	C08322	HMDB02000	5281119		0.96	1.08	0.83	0.93					0.7356	0.5104	0.3516	0.205	0.0628	0.0979	0.4962	0.4875	0.0747	0.068	0.669	0.3544	0.3705	0.623		1.1078	1.0644	0.9174	0.9936		100	100	100	100		Lipid	Long chain fatty acid	100001198	544-64-9 ;	5338	225.3
	928			palmitate (16:0)	LC/MS neg	1336	C00249	HMDB00220	985		1.24	1.42	0.82	0.94					0.0091	0.0236	0.0002	0.0006	0.0179	0.041	0.385	0.4141	0.0238	0.027	5.5968e-05	0.0002	0.2352	0.5546		0.9202	1.1419	0.7582	1.0746		100	100	100	100		Lipid	Long chain fatty acid	424	57-10-3;	5619	255.3
	929			palmitoleate (16:1n7)	LC/MS neg	33447	C08362	HMDB03229	445638		1.05	1.34	0.69	0.89					0.6839	0.4945	0.0301	0.0353	0.0113	0.03	0.3829	0.4141	0.0172	0.0209	0.0656	0.0625	0.1835	0.5487		1.0485	1.0978	0.7251	0.9751		100	100	100	100		Lipid	Long chain fatty acid	452	373-49-9;	5477	253.3
	931			margarate (17:0)	LC/MS neg	1121		HMDB02259	10465		0.98	1.23	0.81	1.02					0.8628	0.5555	0.0803	0.0747	0.066	0.1008	0.9451	0.6685	0.1972	0.1359	0.249	0.1663	0.1679	0.5255		1.0625	1.0389	0.8561	1.0556		100	100	100	100		Lipid	Long chain fatty acid	891	506-12-7;	5733	269.3
	932			10-heptadecenoate (17:1n7)	LC/MS neg	33971			5312435		1.01	1.24	0.62	0.75					0.864	0.5555	0.0798	0.0747	0.001	0.0058	0.0338	0.0828	0.0004	0.0012	0.1675	0.1204	0.2476	0.5552		1.1998	1.2099	0.738	0.9119		100	100	100	100		Lipid	Long chain fatty acid	100001278	29743-97-3;	5558	267.3
	933			stearate (18:0)	LC/MS neg	1358	C01530	HMDB00827	5281		1.12	1.25	0.88	0.98					0.0632	0.1057	0.0018	0.0037	0.0451	0.0786	0.6727	0.5563	0.0842	0.0744	0.0009	0.0019	0.2354	0.5546		0.9843	1.1035	0.8664	1.0791		100	100	100	100		Lipid	Long chain fatty acid	439	57-11-4;	5886	283.4
	935			oleate (18:1n9)	GC/MS	1359	C00712	HMDB00207	445639		1.41	1.81	0.72	0.92					0.0049	0.0153	2.8808e-05	0.0001	0.0042	0.0159	0.4206	0.4402	0.0095	0.0132	9.0741e-06	3.485e-05	0.095	0.4603		0.9	1.2676	0.6439	1.166		100	100	100	100		Lipid	Long chain fatty acid	442	112-80-1;	1984.4	339.2
	937			cis-vaccenate (18:1n7)	GC/MS	33970	C08367		5282761		1.16	1.42	0.61	0.75					0.2502	0.2668	0.0105	0.0153	0.0012	0.0064	0.0402	0.0912	0.0005	0.0014	0.0106	0.0136	0.2458	0.5552		1.0777	1.2526	0.6606	0.9385		100	100	100	100		Lipid	Long chain fatty acid	100001228	506-17-2;	1987	339.3
	942			stearidonate (18:4n3)	LC/MS neg	33969	C16300	HMDB06547	5312508		0.46	0.27	1.01	0.61					4.1849e-05	0.0003	6.7796e-08	1.2353e-06	0.9722	0.5361	0.0017	0.0157	0.0182	0.0215	1.2719e-08	1.7369e-07	0.0164	0.224		1.5864	0.7231	1.6051	0.4413		100	100	100	100		Lipid	Long chain fatty acid	100001229	111174-40-4 ;	5381	275.3
	943			nonadecanoate (19:0)	LC/MS neg	1356	C16535	HMDB00772	12591		0.99	1.05	0.94	1					0.8651	0.5555	0.7654	0.3398	0.5556	0.3914	0.9015	0.6514	0.6139	0.3015	0.9274	0.4367	0.7407	0.7906		1.0966	1.0838	1.0284	1.0819		100	100	100	100		Lipid	Long chain fatty acid	892	646-30-0;	6073	297.3
	944			10-nonadecenoate (19:1n9)	LC/MS neg	33972			5312513		0.83	1.05	0.71	0.9					0.1802	0.2154	0.6778	0.3152	0.012	0.0309	0.3285	0.3716	0.0153	0.019	0.4991	0.2893	0.2154	0.5536		1.2377	1.0298	0.8802	0.9243		100	100	100	100		Lipid	Long chain fatty acid	100001277	73033-09-7;	5775	295.4
	949			eicosenoate (20:1n9 or 11)	LC/MS neg	33587		HMDB02231			1.06	1.25	0.74	0.88					0.5203	0.4041	0.0397	0.0437	0.0127	0.032	0.2383	0.3186	0.0116	0.0155	0.0574	0.0559	0.28	0.5813		1.1226	1.19	0.8324	1.0439		100	100	100	100		Lipid	Long chain fatty acid	100001335		5955	309.4
	951			dihomo-linoleate (20:2n6)	LC/MS neg	17805	C16525		6439848		1.68	2.52	0.72	1.09					0.0004	0.0023	1.0528e-06	8.1121e-06	0.0189	0.0425	0.5705	0.5159	0.1699	0.1217	2.4771e-07	1.5222e-06	0.0384	0.2927		0.7526	1.2637	0.5449	1.3727		100	100	100	100		Lipid	Long chain fatty acid	1231	2091-39-6;	5722	307.3
	954			mead acid (20:3n9)	LC/MS neg	35174		HMDB10378	5312531		1.11	1.58	0.7	1					0.4253	0.3613	0.0074	0.0114	0.0349	0.064	0.9531	0.6693	0.114	0.0917	0.0144	0.018	0.132	0.4829		1.0179	1.126	0.716	1.1302		100	100	100	100		Lipid	Long chain fatty acid	100001472	20590-32-3;	5642	305.4
	955			arachidonate (20:4n6)	LC/MS neg	1110	C00219	HMDB01043	444899		1.58	1.96	0.71	0.88					8.7265e-06	0.0001	6.8707e-08	1.2353e-06	0.0002	0.003	0.0859	0.1593	0.0003	0.001	5.9602e-09	1.0464e-07	0.0532	0.3473		0.8484	1.3429	0.6026	1.1789		100	100	100	100		Lipid	Long chain fatty acid	229	506-32-1;	5525	303.4
	960			docosadienoate (22:2n6)	LC/MS neg	32415	C16533		5282807		1.2	1.71	0.7	0.99					0.2392	0.2629	0.0026	0.005	0.025	0.0491	0.8999	0.6514	0.0845	0.0744	0.0038	0.0059	0.1167	0.4829		0.958	1.1542	0.6698	1.1465		100	100	100	100		Lipid	Long chain fatty acid	100001182	7370-49-2 ;	6017	335.4
	962			adrenate (22:4n6)	LC/MS neg	32980	C16527	HMDB02226	5497181		2.2	1.25	1.75	1					0.0708	0.1156	0.1555	0.1207	0.5735	0.402	0.8986	0.6514	0.6253	0.3057	0.0276	0.0312	0.757	0.7906		0.6694	1.4731	1.173	1.4677		100	100	100	100		Lipid	Long chain fatty acid	100001193	2091-25-0;	5684	331.3
	992		Fatty acid, monohydroxy	4-hydroxybutyrate (GHB)	GC/MS	34585	C00989	HMDB00710	10413		0.71	0.56	0.53	0.42					0.0205	0.043	0.0011	0.0024	0.0004	0.0033	2.447e-05	0.0009	1.8057e-06	5.0099e-05	0.0003	0.0007	0.3388	0.6101		1.5668	1.1153	0.8318	0.465		100	100	100	100		Lipid	Fatty acid, monohydroxy	100001507	502-85-2;	1277	233.1
	999			3-hydroxydecanoate	LC/MS neg	22053		HMDB02203	26612		1.14	1.52	0.75	1.01					0.3481	0.3193	0.0052	0.0089	0.0389	0.0696	0.985	0.6732	0.1344	0.1015	0.009	0.0119	0.1283	0.4829		0.9443	1.0726	0.7077	1.0791		100	100	80	100		Lipid	Fatty acid, monohydroxy	100000997	5561-87-5;	4681	187.2
	1016			13-HODE + 9-HODE	LC/MS neg	37752					1.32	1.63	0.77	0.95					0.0506	0.0873	0.0033	0.0061	0.0807	0.1182	0.6057	0.5344	0.1102	0.09	0.0012	0.0024	0.3581	0.6205		1.0393	1.3751	0.7969	1.3015		100	100	100	100		Lipid	Fatty acid, monohydroxy	100002196		5270	295.2
	1025		Fatty acid, dicarboxylate	2-hydroxyglutarate	GC/MS	37253	C02630	HMDB00606	43		0.81	0.68	0.99	0.83					0.0663	0.1096	0.002	0.004	0.9262	0.524	0.1228	0.2047	0.2938	0.1832	0.001	0.0021	0.2406	0.5552		1.1314	0.9144	1.1256	0.7625		100	100	100	100		Lipid	Fatty acid, dicarboxylate	100002070	40951-21-1;	1576	247
	1054		Fatty acid, amino	2-aminooctanoate	LC/MS pos	43343		HMDB00991	69522		1.83	1.26	1.31	0.9					0.0016	0.0074	0.1243	0.1023	0.1013	0.1362	0.6734	0.5563	0.3684	0.2097	0.0015	0.003	0.1448	0.4945		0.7127	1.3078	0.9325	1.1773		100	100	100	100		Lipid	Fatty acid, amino	100004227	644-90-6;	3384	160.1
	1062		Fatty acid, branched	15-methylpalmitate (isobar with 2-methylpalmitate)	LC/MS neg	38768					0.91	1.04	0.78	0.89					0.44	0.362	0.7104	0.3275	0.0251	0.0491	0.2115	0.2935	0.0168	0.0208	0.7735	0.3833	0.4203	0.6513		1.14	1.0422	0.8879	0.9236		100	100	100	100		Lipid	Fatty acid, branched	100002945		5698	269.4
	1064			17-methylstearate	LC/MS neg	38296			3083779		0.83	1.44	0.77	1.33					0.5579	0.4285	0.6162	0.2994	0.4166	0.3354	0.7864	0.6082	0.6982	0.3256	0.9515	0.443	0.4441	0.6771		1.183	0.9836	0.9063	1.3062		100	100	100	100		Lipid	Fatty acid, branched	100002356	2724-59-6;	5987	297.4
	1130		Endocannabinoid	oleic ethanolamide	LC/MS neg	38102		HMDB02088	5283454		1.21	0.96	0.66	0.53					0.6365	0.4667	0.904	0.3736	0.0479	0.0805	0.0236	0.064	0.0047	0.0079	0.6748	0.356	0.8027	0.8087		1.1379	1.3724	0.7561	0.7247		100	100	60	100		Lipid	Endocannabinoid	1137	11-58-0;111-58-0;	6553	324.5
	1131			palmitoyl ethanolamide	LC/MS neg	38165		HMDB02100	4671		1.13	0.84	0.62	0.46					0.838	0.5501	0.9637	0.3879	0.0484	0.0805	0.0353	0.0842	0.0064	0.0098	0.8597	0.4209	0.9104	0.8388		1.457	1.6505	0.9057	0.7574		100	100	100	100		Lipid	Endocannabinoid	1489	544-31-0;	6416	298.4
	1141		Fatty acid metabolism (also BCAA metabolism)	propionylcarnitine	LC/MS pos	32452	C03017	HMDB00824	107738		1.38	0.81	0.93	0.55					0.0077	0.0214	0.0666	0.0648	0.3978	0.3221	2.3246e-05	0.0009	0.0002	0.0009	0.4581	0.2733	0.0027	0.1545		1.0001	1.3776	0.9281	0.7556		100	100	100	100		Lipid	Fatty acid metabolism (also BCAA metabolism)	100001162	17298-37-2 ;	1589	218.2
	1143			butyrylcarnitine	LC/MS pos	32412	C02862	HDMB02013	213144		0.36	0.6	0.88	1.48					3.0128e-07	8.0606e-06	0.0005	0.0012	0.3369	0.2992	0.0083	0.0316	0.1725	0.1227	1.1214e-07	9.8441e-07	0.0121	0.2158		1.3219	0.4699	1.1682	0.6975		100	100	100	100		Lipid	Fatty acid metabolism (also BCAA metabolism)	100001054	25576-40-3;	2007	232.2
	1144			hydroxybutyrylcarnitine*	LC/MS pos	43264		HMDB13127			1	0.7	0.84	0.59					0.9258	0.5806	0.002	0.004	0.0818	0.1187	3.7037e-05	0.0011	7.1856e-05	0.0005	0.0219	0.0256	0.0167	0.224		1.1228	1.1278	0.944	0.662		100	100	100	100		Lipid	Fatty acid metabolism (also BCAA metabolism)	100003926		1475	248.2
	1151		Fatty acid metabolism	hexanoylglycine	LC/MS neg	35436		HMDB00701	99463		0.2	1.73	0.26	2.26					0.0029	0.0109	0.2396	0.1618	0.009	0.0269	0.0982	0.17	0.4028	0.2216	0.1258	0.0997	0.0041	0.1889		3.0714	0.6031	0.7875	1.3646		100	60	60	100		Lipid	Fatty acid metabolism	100001527	24003-67-6;	2918	172.1
	1157		Carnitine metabolism	deoxycarnitine	LC/MS pos	36747	C01181	HMDB01161	725		0.54	0.49	0.99	0.9					3.4126e-05	0.0003	6.4489e-06	3.3104e-05	0.9087	0.523	0.3293	0.3716	0.4389	0.2388	1.947e-07	1.2594e-06	0.5382	0.7459		1.2159	0.6538	1.2042	0.5911		100	80	100	60		Lipid	Carnitine metabolism	100001662	6249-56-5;	759	146.1
	1158			carnitine	LC/MS pos	15500	C00318		10917		1.12	0.86	1.35	1.04					0.0421	0.0758	0.0113	0.0158	2.3682e-05	0.0007	0.4354	0.4446	0.0002	0.0009	0.6513	0.3493	0.0025	0.1545		0.8807	0.9903	1.1914	1.0275		100	100	100	100		Lipid	Carnitine metabolism	100000007	461-05-2;	702	162.2
	1159			3-dehydrocarnitine*	LC/MS pos	32654	C02636	HMDB12154	6991982		0.45	0.39	0.52	0.45					5.4034e-09	2.1685e-07	4.1447e-10	1.4904e-08	8.5419e-08	1.2516e-05	4.4415e-09	8.0733e-07	1.1986e-10	1.3301e-08	8.08e-12	2.57e-10	0.1449	0.4945		2.0369	0.9252	1.0613	0.4159		100	100	100	100		Lipid	Carnitine metabolism	100001508	10457-99-5;	1020	160.2
	1160			acetylcarnitine	LC/MS pos	32198	C02571	HMDB00201	7045767		0.96	0.8	0.97	0.81					0.1647	0.2059	8.5569e-07	7.5033e-06	0.3761	0.3114	2.1538e-06	0.0002	3.1151e-05	0.0003	7.3319e-06	2.9068e-05	0.0004	0.0471		1.0357	0.9934	1.0085	0.806		100	100	100	100		Lipid	Carnitine metabolism	100000802	5080-50-2;	1203	204.2
	1161			hexanoylcarnitine	LC/MS pos	32328		HMDB00705	6426853		0.47	0.67	0.83	1.17					8.9715e-05	0.0006	0.0108	0.0153	0.2178	0.2263	0.3231	0.3702	0.8546	0.3719	3.2274e-05	0.0001	0.123	0.4829		1.4328	0.6738	1.1887	0.7906		100	100	100	100		Lipid	Carnitine metabolism	100000781	6920-35-0;	3174	260.2
	1171			palmitoylcarnitine	LC/MS pos	22189	C02990	HMDB00222	461		0.51	1.59	0.72	2.25					0.0181	0.0404	0.1928	0.1425	0.1658	0.1913	0.0219	0.0614	0.4532	0.2453	0.3818	0.237	0.0123	0.2158		1.1842	0.6018	0.8497	1.3519		100	60	80	100		Lipid	Carnitine metabolism	100000776	6865-14-1;	5179	400.4
	1172			stearoylcarnitine	LC/MS pos	34409		HMDB00848			0.61	2.06	0.58	1.97					0.2129	0.2422	0.2102	0.1502	0.1796	0.1997	0.2478	0.3227	0.8872	0.3831	0.9955	0.4548	0.0843	0.4603		1.2268	0.7454	0.7154	1.4703		60	40	20	40		Lipid	Carnitine metabolism	100001391	18822-91-8;	5300	428.4
	1180		Bile acid metabolism	taurocholate	LC/MS neg	18497	C05122	HMDB00036			0.94	0.03	9.88	0.36					0.5889	0.4439	0.189	0.1416	0.8028	0.4821	0.5788	0.5182	0.8277	0.3632	0.1926	0.1353	0.5698	0.7572		2.2404	2.1075	22.1324	0.7665		100	80	100	100		Lipid	Bile acid metabolism	1648	145-42-6;	5122	514.3
	1213			tauroursodeoxycholate	LC/MS neg	39378		HMDB00874			1	1	1	1					1	0.5946	1	0.3995	1	0.5427	1	0.6732	1	0.411	1	0.4552	1	0.847		1	1	1	1		0	0	20	0		Lipid	Bile acid metabolism	100002912	14605-22-2;	5002.6	498.4
	1215			tauro(alpha + beta)muricholate	LC/MS neg	43167					1.07	0.04	11.28	0.46					0.7394	0.5104	0.2399	0.1618	0.6957	0.4505	0.635	0.5445	0.9525	0.4	0.2866	0.1884	0.5416	0.7461		1.0005	1.0719	11.2887	0.4902		80	20	20	40		Lipid	Bile acid metabolism	100004515		4743.7	514.4
	1222		Glycerolipid metabolism	choline phosphate	LC/MS pos	34396	C00588		135437		0.78	0.8	0.95	0.97					0.4539	0.3699	0.6017	0.295	0.8319	0.4915	0.9849	0.6732	0.8912	0.3833	0.3716	0.2342	0.8701	0.8297		1.3314	1.0442	1.2659	1.0106		60	60	60	80		Lipid	Glycerolipid metabolism	267	72556-74-2;	695	184.1
	1223			ethanolamine	GC/MS	1497	C00189	HMDB00149			1.14	0.98	0.75	0.65					0.4284	0.3615	0.7264	0.332	0.055	0.0886	0.0051	0.026	0.0017	0.0034	0.751	0.3767	0.4207	0.6513		1.0693	1.22	0.8042	0.7883		100	100	100	100		Lipid	Glycerolipid metabolism	420	141-43-5;	1304	174.1
	1227			glycerol	GC/MS	15122	C00116	HMDB00131	753		1.06	1.07	0.84	0.84					0.2619	0.2748	0.2594	0.1727	0.0074	0.0235	0.0075	0.0316	0.0005	0.0014	0.1186	0.0949	0.9964	0.847		1.0706	1.1396	0.9007	0.9628		100	100	100	100		Lipid	Glycerolipid metabolism	1254	56-81-5;	1311	205
	1229			glycerol 3-phosphate (G3P)	GC/MS	15365	C00093	HMDB00126	754		1.16	1.46	1.36	1.71					0.6003	0.4503	0.2708	0.1746	0.4241	0.3359	0.173	0.2475	0.1317	0.1009	0.2535	0.1684	0.6739	0.7792		0.8923	1.0344	1.212	1.7702		100	100	100	100		Lipid	Glycerolipid metabolism	100000258	29849-82-9;	1719.7	357.1
	1230			glycerophosphorylcholine (GPC)	LC/MS pos	15990	C00670	HMDB00086	657272		1.36	1.11	1.01	0.82					8.0185e-05	0.0006	0.0767	0.0725	0.9857	0.5369	0.0042	0.0233	0.0323	0.0352	0.0001	0.0003	0.0307	0.2923		0.9355	1.2722	0.9447	1.0479		100	100	100	100		Lipid	Glycerolipid metabolism	100000269	28319-77-9;	694	258.1
	1241		Inositol metabolism	myo-inositol	GC/MS	19934	C00137	HMDB00211			0.83	0.7	0.94	0.79					0.0116	0.0277	5.5054e-05	0.0002	0.3685	0.3086	0.0029	0.0195	0.0064	0.0098	2.4243e-05	7.9534e-05	0.0863	0.4603		1.1368	0.9442	1.067	0.7486		100	100	100	100		Lipid	Inositol metabolism	363	87-89-8;	1924.9	217
	1243			chiro-inositol	GC/MS	37112					0.28	0.29	0.99	1.03					3.3911e-06	6.0487e-05	4.4028e-06	2.6386e-05	0.9657	0.536	0.9188	0.6561	0.9668	0.4019	4.2152e-08	4.3171e-07	0.9184	0.8401		1.2627	0.3494	1.2504	0.3607		100	100	100	80		Lipid	Inositol metabolism	100001859	643-12-9;	1857	318.1
	1245			inositol 1-phosphate (I1P)	GC/MS	1481	C04006	HMDB00213			0.85	1.14	0.72	0.97					0.4405	0.362	0.432	0.239	0.0792	0.1182	0.7849	0.6082	0.1475	0.1099	0.9917	0.4548	0.2754	0.5782		1.1425	0.9724	0.8249	0.9414		100	100	100	100		Lipid	Inositol metabolism	370	106032-59-1;	2057.8	318.1
	1250			scyllo-inositol	GC/MS	32379	C06153	HMDB06088			1.57	1.54	0.85	0.84					0.0009	0.0046	0.0007	0.0016	0.1037	0.1382	0.1315	0.2154	0.0323	0.0352	2.4591e-05	7.9534e-05	0.9247	0.8425		0.8486	1.3282	0.7199	1.1098		100	100	100	100		Lipid	Inositol metabolism	100001215	488-59-5;	1893.8	318.2
	1259		Ketone bodies	3-hydroxybutyrate (BHBA)	GC/MS	542	C01089	HMDB00357	441		1.09	0.67	0.95	0.58					0.5054	0.3994	0.0053	0.009	0.6141	0.4225	0.0004	0.006	0.003	0.0056	0.0913	0.0796	0.0139	0.2238		1.0623	1.1603	1.0097	0.6741		100	100	100	100		Lipid	Ketone bodies	254	625-72-9;	1203.5	116.9
	1267		Lysolipid	1-palmitoylglycerophosphoethanolamine	LC/MS neg	35631		HMDB11503	9547069		1.23	1.36	0.9	0.99					0.3663	0.3274	0.3281	0.1978	0.6289	0.4263	0.6845	0.5609	0.5306	0.2728	0.1894	0.1338	0.9562	0.847		1.0044	1.2363	0.9002	1.2243		100	100	100	100		Lipid	Lysolipid	100001567		5940	452.3
	1272			1-stearoylglycerophosphoethanolamine	LC/MS neg	34416		HMDB11130	9547068		1.69	1.92	0.92	1.05					0.0061	0.0184	0.0011	0.0024	0.4733	0.3519	0.9383	0.6662	0.6491	0.3146	0.0001	0.0003	0.5734	0.7572		0.7988	1.3516	0.7355	1.4132		100	100	100	100		Lipid	Lysolipid	100001461	69747-55-3;	6200	480.4
	1274			1-oleoylglycerophosphoethanolamine	LC/MS neg	35628		HMDB11506	9547071		1.57	1.46	0.87	0.81					0.0197	0.0421	0.0475	0.0492	0.3403	0.2992	0.1726	0.2475	0.1076	0.09	0.0041	0.0062	0.7571	0.7906		0.8419	1.3211	0.7316	1.0661		100	100	100	100		Lipid	Lysolipid	100001569	89576-29-4;	5928	478.3
	1275			2-oleoylglycerophosphoethanolamine*	LC/MS neg	35687					1.03	1.12	0.75	0.82					0.891	0.5676	0.9315	0.3806	0.3567	0.3038	0.3317	0.3716	0.1868	0.1312	0.8747	0.4233	0.9711	0.847		1.2054	1.2427	0.9095	1.0184		100	100	100	100		Lipid	Lysolipid	100001651		5848	478.3
	1276			1-linoleoylglycerophosphoethanolamine*	LC/MS neg	32635		HMDB11507			1.24	2.36	0.79	1.5					0.2225	0.2493	0.001	0.0024	0.3721	0.3098	0.0894	0.1633	0.5381	0.2739	0.0019	0.0034	0.0718	0.4212		0.9965	1.2368	0.7857	1.854		100	100	100	100		Lipid	Lysolipid	100001570		5725	476.3
	1277			2-linoleoylglycerophosphoethanolamine*	LC/MS neg	36593					1.18	2.02	0.87	1.49					0.3678	0.3274	0.0059	0.0095	0.6306	0.4263	0.0981	0.17	0.3838	0.2157	0.0104	0.0135	0.1317	0.4829		0.7052	0.8288	0.612	1.2364		40	80	20	80		Lipid	Lysolipid	100001776		5650	476.4
	1278			1-arachidonoylglycerophosphoethanolamine*	LC/MS neg	35186		HMDB11517			1.78	2.7	0.72	1.09					0.0067	0.0196	7.2618e-05	0.0002	0.0941	0.1288	0.6919	0.5615	0.3449	0.1975	2.061e-05	7.237e-05	0.1421	0.4945		0.6977	1.2435	0.4999	1.352		100	100	100	100		Lipid	Lysolipid	100001571		5731	500.3
	1279			2-arachidonoylglycerophosphoethanolamine*	LC/MS neg	32815					1.72	2.75	0.75	1.2					0.0018	0.0081	2.8926e-06	1.8355e-05	0.0537	0.0875	0.2452	0.3227	0.5444	0.2746	1.0673e-06	5.4656e-06	0.0335	0.2927		0.7982	1.3745	0.5982	1.6444		100	100	100	100		Lipid	Lysolipid	100001674		5674	500.3
	1282			2-docosahexaenoylglycerophosphoethanolamine*	LC/MS neg	34258					1.16	1.09	0.97	0.91					0.1371	0.1843	0.4148	0.2343	0.7502	0.4663	0.3086	0.3666	0.3452	0.1975	0.1087	0.0897	0.6139	0.7756		0.9714	1.1228	0.9391	1.0222		100	100	100	100		Lipid	Lysolipid	100002061		5600	524.3
	1284			1-stearoylglycerophosphoglycerol	LC/MS neg	34437					2.94	2.52	0.87	0.74					1.7015e-06	3.4143e-05	5.0725e-06	2.88e-05	0.2399	0.2403	0.0837	0.1569	0.0456	0.0461	3.0687e-08	3.4287e-07	0.6651	0.7792		0.6194	1.8222	0.539	1.3562		100	100	100	100		Lipid	Lysolipid	100001462		5826	511.4
	1289			1-palmitoylglycerophosphocholine (16:0)	LC/MS pos	33955			86554		1.44	2.79	0.96	1.87					0.2267	0.251	0.0305	0.0353	0.9258	0.524	0.3219	0.3702	0.5212	0.2703	0.0207	0.0246	0.4413	0.6771		0.9769	1.4054	0.9401	2.6234		100	100	100	100		Lipid	Lysolipid	100001263	17364-16-8;	5671	496.4
	1294			1-stearoylglycerophosphocholine (18:0)	LC/MS pos	33961			497299		1.95	3.07	1.02	1.6					0.0426	0.0759	0.0132	0.018	0.9796	0.5361	0.5853	0.5215	0.7122	0.3294	0.0028	0.0047	0.6857	0.7792		0.7208	1.4042	0.7332	2.2522		100	100	100	100		Lipid	Lysolipid	100001271	19420-57-6;	5844	524.4
	1296			1-oleoylglycerophosphocholine (18:1)	LC/MS pos	33960			16081932		1.94	2.23	1.27	1.46					0.0498	0.0869	0.0345	0.0384	0.5364	0.3816	0.424	0.4402	0.3198	0.1918	0.0064	0.0093	0.8956	0.8309		0.4553	0.882	0.5781	1.2891		40	100	40	80		Lipid	Lysolipid	100001272	19420-56-5;	5700	522.4
	1311			1-palmitoylglycerophosphoinositol*	LC/MS neg	35305					1.02	1.17	0.73	0.83					0.9725	0.5872	0.5282	0.2701	0.1231	0.1542	0.3238	0.3702	0.0798	0.072	0.6373	0.3481	0.6721	0.7792		1.1448	1.1683	0.8303	0.9683		100	100	100	80		Lipid	Lysolipid	100001655		5573	571.3
	1314			1-stearoylglycerophosphoinositol	LC/MS neg	19324					1.03	1.81	0.74	1.3					0.7465	0.5112	0.0752	0.0724	0.29	0.2646	0.638	0.5445	0.6695	0.3219	0.1341	0.1043	0.2821	0.5813		0.9962	1.0278	0.7396	1.3399		100	100	100	100		Lipid	Lysolipid	100000656	796963-93-4;	5800	599.4
	1315			2-stearoylglycerophosphoinositol*	LC/MS neg	39223					0.85	1.39	0.81	1.33					0.5687	0.4347	0.1198	0.1001	0.3531	0.3038	0.2226	0.3042	0.8279	0.3632	0.4638	0.2754	0.1352	0.4829		1.1125	0.9415	0.9057	1.2558		100	100	100	100		Lipid	Lysolipid	100003008		5751.6	599.4
	1319			1-arachidonoylglycerophosphoinositol*	LC/MS neg	34214					1.4	1.39	0.67	0.67					0.024	0.0475	0.0204	0.0253	0.0071	0.0235	0.0084	0.0316	0.0005	0.0015	0.0025	0.0042	0.9554	0.847		0.9658	1.3522	0.6482	0.9005		100	100	100	100		Lipid	Lysolipid	100001654		5479	619.4
	1324			1-palmitoylplasmenylethanolamine*	LC/MS neg	39270					1.34	1.2	0.92	0.83					0.1707	0.2108	0.4269	0.239	0.5776	0.403	0.2522	0.3229	0.2322	0.1505	0.1312	0.1027	0.6673	0.7792		0.9502	1.2715	0.8772	1.0525		100	100	100	100		Lipid	Lysolipid	100003000		6153	436.4
	1330			1-docosahexaenoylglycerophosphoethanolamine*	LC/MS neg	44633					1.19	1.24	0.92	0.97					0.1976	0.2299	0.1058	0.0921	0.5166	0.3711	0.773	0.6082	0.5084	0.2661	0.0461	0.0488	0.797	0.8065		0.9351	1.1103	0.8631	1.0742		100	100	100	100		Lipid	Lysolipid	100002060		5650	524.3
	1335			1-oleoylplasmenylethanolamine*	LC/MS neg	44621					1.06	1.15	0.77	0.83					0.7953	0.532	0.4138	0.2343	0.1132	0.1468	0.2874	0.3554	0.0673	0.0649	0.4469	0.2703	0.6896	0.7792		1.1229	1.1888	0.8636	0.9889		100	100	100	100		Lipid	Lysolipid	100005372		6105.2	462.5
	1350		Monoacylglycerol	1-palmitoylglycerol (1-monopalmitin)	GC/MS	21127			14900		0.97	1.31	0.75	1.02					0.8396	0.5501	0.0344	0.0384	0.0257	0.0495	0.9537	0.6693	0.109	0.09	0.1557	0.1174	0.0939	0.4603		1.0414	1.0081	0.7816	1.0277		100	100	100	100		Lipid	Monoacylglycerol	100000827	542-44-9;	2119.5	371.3
	1351			2-palmitoylglycerol (2-monopalmitin)	GC/MS	33419			123409		1.15	1.18	1.08	1.11					0.3629	0.3274	0.1808	0.1364	0.6877	0.4478	0.396	0.4234	0.3783	0.2142	0.1181	0.0949	0.7477	0.7906		0.8638	0.994	0.9346	1.1074		100	100	100	100		Lipid	Monoacylglycerol	100001048	23470-00-0;	2108	129
	1352			1-stearoylglycerol (1-monostearin)	GC/MS	21188	D01947		24699		1.12	1.41	0.9	1.14					0.3048	0.2948	0.0042	0.0073	0.2706	0.2558	0.2715	0.338	0.9987	0.411	0.0067	0.0095	0.1264	0.4829		0.9444	1.0536	0.85	1.1989		100	100	100	100		Lipid	Monoacylglycerol	100000932	123-94-4;31566-31-1;	2186.6	399.4
	1354			1-oleoylglycerol (1-monoolein)	LC/MS neg	21184		HMDB11567	5283468		0.82	0.6	1.12	0.82					0.2877	0.2886	0.0277	0.0328	0.4709	0.3519	0.5673	0.5156	0.9144	0.3892	0.0241	0.0275	0.3636	0.6205		1.205	0.9931	1.3502	0.8152		100	100	100	100		Lipid	Monoacylglycerol	100000924	111-03-5;	6457	281.4
	1356			1-linoleoylglycerol (1-monolinolein)	LC/MS neg	27447			5283469		1.65	0.96	1.22	0.71					0.0276	0.0522	0.8541	0.3628	0.5534	0.3914	0.1225	0.2047	0.4788	0.2567	0.0836	0.0755	0.1334	0.4829		0.9199	1.5159	1.1219	1.0824		100	100	100	100		Lipid	Monoacylglycerol	100001040	2277-28-3;	6226	279.2
	1357			2-linoleoylglycerol (2-monolinolein)	LC/MS neg	32506		HMDB11538	5365676		1.39	0.99	1.16	0.83					0.1378	0.1843	0.888	0.3713	0.4488	0.3488	0.3667	0.4015	0.9154	0.3892	0.3305	0.2105	0.2454	0.5552		0.9056	1.2575	1.0521	1.0436		100	100	100	100		Lipid	Monoacylglycerol	100000987	3443-82-1;	5988	279.3
	1364			1-docosahexaenoylglycerol (1-monodocosahexaenoin)	LC/MS neg	35153					0.74	0.56	0.85	0.64					0.0771	0.1201	0.004	0.0071	0.2472	0.2412	0.0167	0.0497	0.0146	0.0184	0.0019	0.0035	0.3136	0.6045		1.3494	0.9981	1.1431	0.6422		100	100	100	100		Lipid	Monoacylglycerol	100001481		6180	415.3
	1385		Sphingolipid	palmitoyl sphingomyelin	GC/MS	37506			9939941		0.93	1.45	0.56	0.88					0.6597	0.4814	0.0083	0.0125	0.0004	0.0033	0.3332	0.3716	0.0014	0.0032	0.0891	0.0788	0.0265	0.2922		1.2084	1.1253	0.6813	0.9907		100	100	100	100		Lipid	Sphingolipid	100002107	6254-89-3;	2524	311.3
	1386			stearoyl sphingomyelin	GC/MS	19503	C00550	HMDB01348	6453725		1.18	1.39	0.83	0.97					0.249	0.2668	0.0165	0.0211	0.1153	0.1469	0.8567	0.6409	0.2096	0.1401	0.0145	0.018	0.3103	0.6045		0.9847	1.1617	0.8144	1.1323		100	100	100	100		Lipid	Sphingolipid	1538	85187-10-6;85187-10-6 ;	2645	311.3
	1402		Sterol/Steroid	squalene	GC/MS	1518	C00751	HMDB00256	638072		0.58	0.68	1.24	1.44					0.0111	0.0271	0.0865	0.0786	0.341	0.2992	0.0601	0.1255	0.0495	0.0491	0.0043	0.0066	0.4718	0.7015		1.1703	0.6798	1.4514	0.981		100	100	100	100		Lipid	Sterol/Steroid	508	111-02-4;	2205	69
	1403			cholesterol	GC/MS	63	C00187	HMDB00067	6432564		1	1.18	0.84	0.99					0.973	0.5872	0.0308	0.0353	0.0309	0.0586	0.974	0.6732	0.109	0.09	0.1087	0.0897	0.1183	0.4829		1.0489	1.0512	0.8857	1.0439		100	100	100	100		Lipid	Sterol/Steroid	266	57-88-5;	2316.9	329.3
	1406			7-alpha-hydroxycholesterol	GC/MS	35692	C03594	HMDB01496	107722		1.19	1.56	0.81	1.06					0.6103	0.4515	0.571	0.2852	0.4714	0.3519	0.5068	0.491	0.3314	0.1949	0.4487	0.2703	0.9674	0.847		0.9881	1.1759	0.7959	1.245		100	100	80	80		Lipid	Sterol/Steroid	100001602	566-27-8;	2300	456.2
	1407			7-beta-hydroxycholesterol	GC/MS	35092		HMDB06119	473141		0.94	1.59	0.83	1.42					0.9634	0.5872	0.4587	0.2511	0.7306	0.4614	0.6548	0.5536	0.9416	0.3973	0.6212	0.3454	0.5767	0.7572		0.9088	0.8522	0.7586	1.2065		80	100	100	100		Lipid	Sterol/Steroid	100001095	566-27-8;	2340	456.4
	1445			campesterol	GC/MS	39511	C01789	HMDB02869	173183		2.02	2.01	0.98	0.98					0.0001	0.0007	0.0001	0.0004	0.8975	0.5198	0.8395	0.6332	0.8148	0.3621	2.3572e-06	1.0425e-05	0.9584	0.847		0.5712	1.1544	0.5605	1.1292		60	100	80	100		Lipid	Sterol/Steroid	100001269	474-62-4;	2353	343.4
	1505	Nucleotide	Purine metabolism, (hypo)xanthine/inosine containing	xanthine	LC/MS pos	3147	C00385	HMDB00292	1188		1	0.89	0.83	0.74					0.9629	0.5872	0.1726	0.133	0.0192	0.0425	0.0009	0.0103	0.0002	0.0009	0.3436	0.2177	0.3125	0.6045		1.0767	1.0799	0.8953	0.7947		100	100	100	100		Nucleotide	Purine metabolism, (hypo)xanthine/inosine containing	1004	69-89-6;	1430	153.1
	1508			hypoxanthine	LC/MS neg	3127	C00262	HMDB00157	790		0.88	0.92	0.68	0.71					0.0922	0.137	0.272	0.1746	6.099e-05	0.0013	0.0002	0.0037	2.3056e-06	5.1175e-05	0.0549	0.0546	0.6501	0.7792		1.2602	1.1112	0.862	0.7932		100	100	100	100		Nucleotide	Purine metabolism, (hypo)xanthine/inosine containing	171	68-94-0;	1313	135.1
	1510			inosine	LC/MS neg	1123	C00294	HMDB00195			0.93	0.95	0.86	0.87					0.1655	0.2059	0.3155	0.1934	0.0059	0.0201	0.014	0.0425	0.0007	0.0018	0.0974	0.0826	0.7718	0.8023		1.1111	1.0349	0.9534	0.9049		100	100	100	100		Nucleotide	Purine metabolism, (hypo)xanthine/inosine containing	361	58-63-9;	1600	267.2
	1512			inosine 5'-monophosphate (IMP)	LC/MS neg	2133	C00130	HMDB00175	7140378		1.02	1	0.98	0.97					0.4866	0.3886	0.9366	0.3813	0.4752	0.3519	0.1469	0.2323	0.1303	0.1009	0.6613	0.3518	0.5827	0.7572		1.0115	1.0273	0.9946	0.9924		100	100	100	100		Nucleotide	Purine metabolism, (hypo)xanthine/inosine containing	362	4691-65-0;	700	347.1
	1516		Purine metabolism, adenine containing	adenine	GC/MS	554	C00147	HMDB00034	190		1.19	1.25	1.08	1.14					0.0745	0.1172	0.0265	0.0317	0.3544	0.3038	0.1557	0.2363	0.1033	0.0895	0.0072	0.0101	0.7096	0.784		0.9078	1.0805	0.9846	1.2345		100	100	100	100		Nucleotide	Purine metabolism, adenine containing	880	73-24-5;	1804.2	264
	1517			adenosine	LC/MS pos	555	C00212	HMDB00050	60961		0.7	0.99	0.82	1.16					0.025	0.0489	0.6566	0.312	0.1793	0.1997	0.5465	0.5103	0.585	0.2925	0.0551	0.0546	0.1723	0.5255		1.2062	0.84	0.9847	0.9778		100	100	100	60		Nucleotide	Purine metabolism, adenine containing	798	58-61-7;	1650	268.1
	1524			adenosine 2'-monophosphate (2'-AMP)	LC/MS neg	36815	C00946	HMDB11617			1.44	1.19	1.34	1.11					0.1142	0.1651	0.2642	0.1728	0.3552	0.3038	0.6671	0.5563	0.3402	0.1967	0.0628	0.0603	0.7211	0.7867		0.7924	1.1377	1.0655	1.2678		100	100	100	100		Nucleotide	Purine metabolism, adenine containing	100001694	130-49-4;	1497	346.1
	1526			adenosine 5'-monophosphate (AMP)	LC/MS pos	32342	C00020	HMDB00045	15938965		1.08	1.2	0.73	0.82					0.5844	0.4425	0.1468	0.1156	0.0374	0.0676	0.2109	0.2935	0.0224	0.0259	0.1601	0.1185	0.5041	0.725		1.0776	1.1607	0.7895	0.9466		100	100	100	100		Nucleotide	Purine metabolism, adenine containing	209	149022-20-8;	1210	348.1
	1547		Purine metabolism, guanine containing	guanosine	LC/MS neg	1573	C00387	HMDB00133	6802		0.78	0.86	0.66	0.72					0.0192	0.042	0.1944	0.1427	0.0004	0.0033	0.0048	0.0258	4.8029e-05	0.0004	0.0129	0.0163	0.3904	0.6332		1.3912	1.0795	0.9136	0.7813		100	100	100	100		Nucleotide	Purine metabolism, guanine containing	1099	118-00-3;	1675	282.1
	1550			guanosine 5'- monophosphate (5'-GMP)	LC/MS pos	2849	C00144	HMDB01397	761		0.79	0.98	0.77	0.95					0.01	0.025	0.962	0.3879	0.0032	0.0134	0.562	0.5156	0.0111	0.0151	0.0519	0.0532	0.0591	0.3559		1.2581	0.9895	0.9661	0.9425		100	100	100	100		Nucleotide	Purine metabolism, guanine containing	347	5550-12-9;	1300	364
	1572		Purine metabolism, urate metabolism	urate	GC/MS	1604	C00366	HMDB00289			0.73	0.43	0.72	0.42					0.316	0.3019	0.0049	0.0085	0.2159	0.2263	0.0028	0.0195	0.0037	0.0064	0.0078	0.0106	0.1343	0.4829		1.4818	1.0762	1.068	0.4568		100	100	100	60		Nucleotide	Purine metabolism, urate metabolism	1134	69-93-2;120K5305;	1928	441.2
	1573			allantoin	GC/MS	1107	C02350	HMDB00462	204		0.34	0.3	0.89	0.78					2.0794e-05	0.0002	6.7511e-06	3.3104e-05	0.633	0.4263	0.2908	0.3571	0.2806	0.1759	1.5125e-07	1.0935e-06	0.6741	0.7792		1.6312	0.5574	1.4572	0.4365		100	100	100	100		Nucleotide	Purine metabolism, urate metabolism	1002	97-59-6;	1809.8	518.3
	1577		Pyrimidine metabolism, cytidine containing	cytidine	LC/MS neg	514	C00475	HMDB00089	6175		0.84	1.21	0.52	0.74					0.0883	0.1325	0.0568	0.0567	4.8294e-06	0.0004	0.0113	0.0387	4.394e-06	8.1274e-05	0.8685	0.4221	0.0147	0.2238		1.4325	1.2081	0.7408	0.8955		100	100	100	100		Nucleotide	Pyrimidine metabolism, cytidine containing	827	65-46-3;	1351	242.1
	1581			cytidine 5'-monophosphate (5'-CMP)	LC/MS pos	2372	C00055	HMDB00095	7058165		0.91	0.83	1.15	1.04					0.274	0.2838	0.0542	0.055	0.1829	0.2015	0.6608	0.5561	0.2118	0.1407	0.0374	0.0403	0.5134	0.7306		1.0383	0.9441	1.1903	0.9835		100	100	100	100		Nucleotide	Pyrimidine metabolism, cytidine containing	282	63-37-6;	887	324
	1598		Pyrimidine metabolism, thymine containing	thymidine	LC/MS neg	39539	C00214	HMDB00273	5789		0.98	1.07	0.74	0.81					0.8147	0.5427	0.4609	0.2511	0.0055	0.0194	0.0421	0.0945	0.0015	0.0032	0.7194	0.369	0.4923	0.714		1.148	1.1253	0.8517	0.9131		100	100	100	100		Nucleotide	Pyrimidine metabolism, thymine containing	872	50-89-5;	1935	284.8
	1604		Pyrimidine metabolism, uracil containing	uracil	GC/MS	605	C00106	HMDB00300	1174		0.95	0.71	0.68	0.5					0.7408	0.5104	0.0443	0.0478	0.0087	0.0264	0.0002	0.0033	4.5386e-05	0.0004	0.0938	0.0812	0.2102	0.5536		1.1278	1.0716	0.7647	0.5406		100	100	100	100		Nucleotide	Pyrimidine metabolism, uracil containing	825	66-22-8;	1370.4	241
	1606			uridine	LC/MS neg	606	C00299	HMDB00296	6029		0.99	1.21	0.74	0.91					0.8619	0.5555	0.0055	0.0091	0.0002	0.0027	0.155	0.2363	0.0004	0.0012	0.0479	0.0503	0.0294	0.2922		1.1141	1.104	0.8247	1.0015		100	100	100	100		Nucleotide	Pyrimidine metabolism, uracil containing	535	58-96-8;	1430	243.1
	1613			uridine monophosphate (5' or 3')	LC/MS pos	39879		HMDB00288			0.97	1.06	0.94	1.03					0.4751	0.3832	0.237	0.1618	0.2164	0.2263	0.5105	0.491	0.67	0.3219	0.7298	0.3709	0.1848	0.5487		1.0384	1.0046	0.9763	1.0342		100	100	100	100		Nucleotide	Pyrimidine metabolism, uracil containing	100003366	58-97-9;	1079	325
	1621		Purine and pyrimidine metabolism	methylphosphate	GC/MS	37070			13130		1.17	1.24	1.01	1.07					0.1757	0.2136	0.0885	0.0796	0.9342	0.5265	0.6373	0.5445	0.6951	0.3255	0.0363	0.0399	0.7827	0.8047		0.894	1.0431	0.9004	1.1158		100	100	100	100		Nucleotide	Purine and pyrimidine metabolism	100001805	7023-27-0;	1221	240.9
	1625	Cofactors and vitamins	Ascorbate and aldarate metabolism	ascorbate (Vitamin C)	GC/MS	1640	C00072	HMDB00044			0.71	0.64	0.88	0.79					0.4083	0.3524	0.1059	0.0921	0.748	0.4663	0.2509	0.3229	0.299	0.1841	0.0888	0.0788	0.5497	0.7527		1.3806	0.9858	1.2093	0.7757		100	100	100	100		Cofactors and vitamins	Ascorbate and aldarate metabolism	233	134-03-2;	1850.1	332.1
	1626			dehydroascorbate	GC/MS	1659	C05422	HMDB01264	835		1.44	1.21	1.81	1.51					0.3111	0.299	0.8948	0.3715	0.0916	0.1266	0.5475	0.5103	0.1078	0.09	0.5283	0.3034	0.4162	0.6513		0.5443	0.7845	0.9829	1.1876		60	60	80	40		Cofactors and vitamins	Ascorbate and aldarate metabolism	301	490-83-5;	1800	245.1
	1656		Nicotinate and nicotinamide metabolism	nicotinamide	LC/MS pos	594	C00153	HMDB01406	936		1.06	0.99	1.01	0.94					0.2428	0.2634	0.7437	0.3371	0.8414	0.4931	0.1983	0.2816	0.4325	0.2365	0.5424	0.3072	0.2907	0.5935		0.9818	1.037	0.9883	0.9774		100	100	100	100		Cofactors and vitamins	Nicotinate and nicotinamide metabolism	432	98-92-0;	1267	123.1
	1660			nicotinamide adenine dinucleotide (NAD+)	LC/MS pos	5278	C00003	HMDB00902	10897651;5892;5288979		0.57	0.65	0.14	0.16					0.1886	0.221	0.3077	0.1918	4.1296e-05	0.001	7.7383e-05	0.0017	9.5653e-07	4.6655e-05	0.1054	0.0882	0.8242	0.8159		2.7255	1.562	0.3942	0.2557		100	100	100	100		Cofactors and vitamins	Nicotinate and nicotinamide metabolism	1310	53-84-9;	1370	664
	1671			nicotinate	LC/MS neg	1504	C00253	HMDB01488	938		1.14	1.08	0.87	0.82					0.28	0.2855	0.4711	0.2512	0.2633	0.2511	0.1432	0.2293	0.0744	0.068	0.2078	0.1419	0.7916	0.8065		1.0232	1.1653	0.8921	0.9603		100	100	100	100		Cofactors and vitamins	Nicotinate and nicotinamide metabolism	567	59-67-6;	1221	122.1
	1680		Pantothenate and CoA metabolism	pantothenate	LC/MS pos	1508	C00864	HMDB00210	6613		0.97	1.62	0.67	1.12					0.7275	0.5104	9.0421e-07	7.5033e-06	1.1571e-05	0.0006	0.0898	0.1633	0.0063	0.0098	8.8446e-05	0.0002	3.3045e-05	0.0076		1.0064	0.9809	0.6793	1.0972		100	100	100	100		Cofactors and vitamins	Pantothenate and CoA metabolism	1024	137-08-6;	2218	220.1
	1682			phosphopantetheine	LC/MS pos	15504	C01134	HMDB01416	115254		1.06	1.18	0.98	1.09					0.9662	0.5872	0.6607	0.3126	0.8159	0.4859	0.8691	0.6422	0.9615	0.4012	0.7333	0.3709	0.7787	0.8047		0.9553	1.0117	0.9327	1.1005		100	100	100	100		Cofactors and vitamins	Pantothenate and CoA metabolism	100000328	NA;	2323	359.1
	1683			coenzyme A	LC/MS neg	2936	C00010	HMDB01423	317		2.22	1.28	1.34	0.77					0.0003	0.0015	0.2312	0.1618	0.0804	0.1182	0.1484	0.2325	0.8088	0.3621	0.0007	0.0016	0.0293	0.2922		0.7074	1.5727	0.9478	1.2116		100	100	100	100		Cofactors and vitamins	Pantothenate and CoA metabolism	270	85-61-0;18439-24-2;	1600	766.1
	1684			3'-dephosphocoenzyme A	LC/MS neg	18289	C00882	HMDB01373	444485		2.18	1.31	1.64	0.98					0.002	0.0083	0.2972	0.1864	0.0235	0.0479	0.912	0.6553	0.1102	0.09	0.0039	0.006	0.0829	0.4603		0.5893	1.2871	0.9675	1.2649		100	100	100	100		Cofactors and vitamins	Pantothenate and CoA metabolism	100000138	3633-59-8;	2010	686.2
	1685			acetyl CoA	LC/MS neg	32484	C00024	HMDB01206	444493		2.69	1.2	1.3	0.58					0.0002	0.0013	0.6677	0.3146	0.2118	0.2263	0.0086	0.0316	0.2482	0.1583	0.0021	0.0038	0.0078	0.2158		0.7492	2.0134	0.9771	1.1751		100	100	100	100		Cofactors and vitamins	Pantothenate and CoA metabolism	1830	102029-73-2;	1900	808.1
	1688			3-hydroxybutyryl CoA	LC/MS neg	3116	C01144	HMDB01166	521		1.43	0.94	1.14	0.75					0.0049	0.0153	0.4527	0.2492	0.2208	0.2278	0.0139	0.0425	0.3088	0.1869	0.0967	0.0826	0.0115	0.2158		0.8279	1.1844	0.9471	0.8885		100	100	100	80		Cofactors and vitamins	Pantothenate and CoA metabolism	1237	103404-51-9;	1771	852.1
	1700		Riboflavin metabolism	flavin adenine dinucleotide (FAD)	LC/MS neg	2134	C00016	HMDB01248	643975		1.14	1.29	0.81	0.92					0.0024	0.0093	1.7292e-06	1.1659e-05	1.5378e-05	0.0006	0.0298	0.0763	1.8566e-05	0.0003	8.7476e-07	4.8868e-06	0.0183	0.233		0.981	1.1154	0.7927	1.0249		100	100	100	100		Cofactors and vitamins	Riboflavin metabolism	327	146-14-5;84366-81-4;	2413	784.1
	1707		Tocopherol metabolism	alpha-tocopherol	GC/MS	1561	C02477	HMDB01893	14985		1.67	1.8	0.93	1.01					0.0176	0.0404	0.0227	0.0275	0.8654	0.5032	0.7695	0.6081	0.7438	0.3397	0.0021	0.0038	0.9302	0.8441		0.8307	1.385	0.7749	1.3967		100	100	100	100		Cofactors and vitamins	Tocopherol metabolism	1105	59-02-9;10191-41-0;	2305.4	502.5
	1730	Xenobiotics	Benzoate metabolism	hippurate	LC/MS neg	15753	C01586	HMDB00714	464		0.12	0.12	0.58	0.59					0.0026	0.01	0.0007	0.0017	0.6605	0.4354	0.2954	0.3604	0.2956	0.1833	5.0502e-05	0.0001	0.6599	0.7792		5.3199	0.6278	3.0621	0.3715		100	100	100	100		Xenobiotics	Benzoate metabolism	100000014	495-69-2;	2136	178.1
	1738			4-hydroxyhippurate	LC/MS neg	35527			151012		0.94	1.08	0.87	1					0.9351	0.5818	0.9092	0.3743	0.7288	0.4614	0.7046	0.5692	0.6086	0.3002	0.89	0.4269	0.9816	0.847		1.1548	1.0832	1.0015	1.0846		100	100	100	100		Xenobiotics	Benzoate metabolism	100001423	2482-25-9;	1439	194
	1745			catechol sulfate	LC/MS neg	35320	C00090		3083879		0.14	0.04	1.03	0.33					0.0002	0.0013	4.4937e-07	4.4069e-06	0.4519	0.3488	0.0177	0.0519	0.2041	0.1387	1.0283e-07	9.7216e-07	0.0281	0.2922		2.7758	0.3794	2.8475	0.125		100	100	100	40		Xenobiotics	Benzoate metabolism	100001605	120-80-9;	1928	188.9
	1775		Chemical	glycolate (hydroxyacetate)	GC/MS	15737	C00160	HMDB00115	3698251;757		0.92	0.77	1.16	0.97					0.4004	0.3474	0.0226	0.0275	0.2027	0.2184	0.745	0.5945	0.4908	0.2618	0.0292	0.0326	0.2578	0.5677		1.0299	0.9496	1.1944	0.924		100	100	100	100		Xenobiotics	Chemical	203	79-14-1;	1119	177
	2214		Food component/Plant	ergothioneine	LC/MS pos	37459	C05570	HMDB03045	3032311		0.79	0.52	0.87	0.57					0.1825	0.2154	0.0012	0.0026	0.3612	0.3059	0.0032	0.0206	0.0067	0.01	0.0017	0.0033	0.093	0.4603		1.1905	0.9441	1.0309	0.5393		100	100	100	100		Xenobiotics	Food component/Plant	100002154	58511-63-0;	847	230.2
	2217			N-glycolylneuraminate	GC/MS	37123	C03410	HMDB00833	4603312		0.85	0.81	0.92	0.87					0.3297	0.3065	0.3289	0.1978	0.4329	0.341	0.4319	0.4435	0.2715	0.1712	0.1739	0.1242	0.999	0.847		1.0669	0.904	0.9804	0.7899		100	100	100	100		Xenobiotics	Food component/Plant	100001491	1113-83-3;	2119	444.2
	2248			stachydrine	LC/MS pos	34384	C10172	HMDB04827	115244		0.05	0.03	1.62	1.14					4.1e-14	3.255e-12	6e-15	3.2e-13	0.0007	0.0048	0.3473	0.3826	0.0022	0.0043	0	7e-15	0.0378	0.2927		0.984	0.0476	1.5894	0.0545		100	40	100	80		Xenobiotics	Food component/Plant	100001296	4136-37-2;	860	144.1
	2249			homostachydrine*	LC/MS pos	33009	C08283		441447		0.74	0.67	1.1	1					0.0024	0.0093	0.0002	0.0006	0.2424	0.2403	1	0.6732	0.4034	0.2216	2.0085e-05	7.237e-05	0.4034	0.6497		0.9472	0.7023	1.0418	0.7023		100	0	100	0		Xenobiotics	Food component/Plant	100001550	1195-94-4;	1199	158.2
	2265			quebrachitol	GC/MS	37088	C08257				1.56	0.69	4.31	1.91					0.2857	0.2884	0.3372	0.2	0.0005	0.0035	0.0387	0.089	0.0003	0.001	0.9361	0.4374	0.1581	0.5241		0.4462	0.6951	1.9234	1.331		80	80	100	100		Xenobiotics	Food component/Plant	100001862	642-38-6;	1797	217
	2269			cinnamoylglycine	LC/MS neg	38637			709625		0.18	0.44	0.4	1					0.0083	0.0222	0.1268	0.1028	0.1799	0.1997	0.9991	0.6732	0.3357	0.1951	0.0048	0.0071	0.3365	0.6101		3.1268	0.5514	1.248	0.5511		80	20	100	0		Xenobiotics	Food component/Plant	100002253	16534-24-0 ;	3139	204.1
	2283			equol sulfate	LC/MS neg	40478					0.27	0.28	0.95	1					0.0002	0.0013	9.6191e-05	0.0003	0.6996	0.4505	1	0.6732	0.7847	0.354	2.9437e-06	1.2475e-05	0.7847	0.8047		1.0703	0.2883	1.0205	0.2883		100	0	100	0		Xenobiotics	Food component/Plant	100003429		3625	321.2
	2361		Sugar, sugar substitute, starch	erythritol	GC/MS	20699	C00503	HMDB02994			0.98	0.96	0.94	0.91					0.9933	0.5928	0.8221	0.3548	0.9138	0.523	0.7457	0.5945	0.7597	0.3455	0.869	0.4221	0.8783	0.8297		1.0756	1.0585	1.0088	0.9653		100	100	100	100		Xenobiotics	Sugar, sugar substitute, starch	100000846	149-32-6;	1517.5	217
